# Supplementary material for: Consensus model of a cyanobacterial light-dependent protochlorophyllide oxidoreductase in its pigment-free apo-form and photoactive ternary complex
Source: Commun Biol. 2019 Sep 25;2:351. doi: 10.1038/s42003-019-0590-4 (PMC6761149; doi:10.1038/s42003-019-0590-4)
Supplement: Supplementary file 3 — Supplementary Data 1 [file 42003_2019_590_MOESM3_ESM.xlsx]

## Sheet: Fig1b
wavelength/nm	6s	12s	18s	24s	30s	36s
699.992	0.00067962	0.00114887	0.00132978	0.00151682	0.00187684	0.00222861
698.014	0.00112476	0.00136292	0.00197358	0.00213131	0.00240609	0.00289486
695.999	0.00136378	0.00180299	0.00204692	0.00243324	0.00317059	0.00358574
693.982	0.00216224	0.00273441	0.00356254	0.00382274	0.00427884	0.00503804
692	0.00247124	0.00331451	0.00402701	0.00424395	0.00501737	0.00584838
690.017	0.00249153	0.00394567	0.0048347	0.00531931	0.00625322	0.00683923
687.996	0.00362471	0.00488536	0.00607228	0.00692016	0.00756901	0.00889467
686.011	0.00414435	0.00595245	0.00743269	0.00849524	0.00926321	0.0103507
683.987	0.00533048	0.00740583	0.00909221	0.0101299	0.0111574	0.012587
681.999	0.00594523	0.00854409	0.0101992	0.011636	0.0129819	0.0139892
680.01	0.00664655	0.00928973	0.0112208	0.0127676	0.0140794	0.0153894
677.982	0.00717826	0.0101394	0.0121873	0.0136719	0.0150084	0.0164743
675.99	0.00710043	0.00977936	0.0119973	0.0138317	0.0150951	0.0167276
673.997	0.00722357	0.00982765	0.0122634	0.0139999	0.0153224	0.0168911
672.003	0.00709	0.00983625	0.012015	0.0134675	0.0149902	0.0164934
670.007	0.00664186	0.00909668	0.0111315	0.0124663	0.0135899	0.0150952
668.01	0.00585929	0.00799194	0.0101397	0.0109926	0.0121669	0.0132418
666.012	0.00523594	0.00710296	0.0090078	0.00976991	0.0107365	0.0117618
664.013	0.00449615	0.00622466	0.00758518	0.00834266	0.00917335	0.0104319
662.012	0.00439215	0.00521542	0.00643446	0.00691371	0.00726646	0.0082543
660.01	0.00352926	0.00423753	0.00561097	0.00553685	0.00591146	0.00653059
658.007	0.00273391	0.00321752	0.00406943	0.00427446	0.00434881	0.00469962
656.003	0.00213463	0.00283281	0.00312527	0.0030959	0.00294557	0.00307881
653.997	0.00140481	0.00168995	0.00201122	0.00147802	0.0013096	0.00160239
651.991	0.00112189	0.00091002	0.00104713	3.753e-05	-0.0002663	6.87e-06
649.983	0.00035061	0.00014721	0.00025071	-0.0008268	-0.0016878	-0.0012911
648.011	-0.0001648	-0.0010411	-0.0011424	-0.0022931	-0.0033208	-0.0032282
646	-0.000867	-0.0018882	-0.0022299	-0.0031388	-0.0048431	-0.0047922
643.989	-0.0013194	-0.0027945	-0.0031157	-0.0049872	-0.0057055	-0.0059024
642.013	-0.0017256	-0.0027827	-0.0035263	-0.0050164	-0.0064233	-0.0064009
640	-0.0009776	-0.0023208	-0.0027946	-0.0046192	-0.0055737	-0.0058622
637.985	-0.0005442	-0.0019969	-0.0023245	-0.0039073	-0.0047932	-0.0053208
636.006	5.928e-05	-0.0011594	-0.0015849	-0.0027729	-0.003686	-0.0037089
633.989	0.00057505	-0.0007279	-0.000778	-0.0017563	-0.0028944	-0.0025917
632.007	0.0006364	-0.0001032	-0.0001403	-0.0012586	-0.0019187	-0.0019689
629.987	0.0009717	0.00033165	-3.895e-05	-0.0008646	-0.0011633	-0.001469
628.004	0.00109072	0.0003894	0.00043964	-0.000207	-0.0006846	-0.000578
625.982	0.00102614	0.00048903	0.00064062	-3.727e-05	-0.0003513	-2.027e-05
623.996	0.00137312	0.0006841	0.00087838	0.00060709	-1.931e-05	0.00041036
622.009	0.00155584	0.00091859	0.00122922	0.0005679	0.0006063	0.00074065
619.984	0.00131864	0.00116022	0.00119206	0.00109101	0.00068061	0.00105893

## Sheet: Fig1c
sedimentation coefficient /S	c(s) apo 279 nm
0.45075	0.000366983
0.62613	0.000785825
0.80151	0.12833
0.97688	4.21348
1.15226	0.9985
1.32764	0.05227
1.50302	0.02909
1.67839	0.05302
1.85377	0.03877
2.02915	0.03383
2.20452	0.02264
2.3799	0.00506
2.55528	0.00229
2.73065	0.0043
2.90603	0.00847
3.08141	0.00842
3.25678	0.00537
3.43216	0.00268
3.60754	0.00122
3.78292	0.000792414
3.95829	0.00103
4.13367	0.00205
4.30905	0.00383
4.48442	0.0057
4.6598	0.00647
4.83518	0.00489
5.01055	0.00255
5.18593	0.0013
5.36131	0.000938392
5.53668	0.00106
5.71206	0.00149
5.88744	0.00195
6.06281	0.00207
6.23819	0.00185
6.41357	0.0015
6.58894	0.00115
6.76432	0.000838111
6.9397	0.000599806
7.11508	0.00045169
7.29045	0.000387502
7.46583	0.000385533
7.64121	0.000417848
7.81658	0.00045961
7.99196	0.000483148
8.16734	0.000461834
8.34271	0.000388271
8.51809	0.000300338
8.69347	0.000238612
8.86884	0.00022176
9.04422	0.000255155
9.2196	0.000347342
9.39498	0.000498435
9.57035	0.000681099
9.74573	0.000846574
9.92111	0.000959253
10.0965	0.00102
10.2719	0.00107
10.4472	0.00121
10.6226	0.00148
10.798	0.00185
10.9734	0.00217
11.1487	0.00224
11.3241	0.00201
11.4995	0.00163
11.6749	0.00122
11.8503	0.000872443
12.0256	0.000611765
12.201	0.000438423
12.3764	0.000329212
12.5518	0.000259545
12.7271	0.000215409
12.9025	0.000189979
13.0779	0.000177922
13.2533	0.000173141
13.4286	0.000170308
13.604	0.00016493
13.7794	0.000155117
13.9548	0.000141487
14.1302	0.000127835
14.3055	0.000118347
14.4809	0.000115435
14.6563	0.000120445
14.8317	0.000135988
15.007	0.000167561
15.1824	0.000224247
15.3578	0.000312779
15.5332	0.000424217
15.7085	0.000520402
15.8839	0.000552368
16.0593	0.000512743
16.2347	0.000441679
16.41	0.00038341
16.5854	0.000359452
16.7608	0.000374651
16.9362	0.000427686
17.1116	0.000511092
17.2869	0.00060369
17.4623	0.000674149
17.6377	0.000690926
17.8131	0.000639355
17.9884	0.000534016
18.1638	0.000409596
18.3392	0.000301622
18.5146	0.000226484
18.6899	0.000184357
18.8653	0.000167894
19.0407	0.000168188
19.2161	0.000174329
19.3915	0.000173585
19.5668	0.000156739
19.7422	0.000125847
19.9176	9.3136e-05
20.093	6.77868e-05
20.2683	5.04504e-05
20.4437	3.95567e-05
20.6191	3.26392e-05
20.7945	2.80644e-05
20.9699	2.50251e-05
21.1452	2.31368e-05
21.3206	2.21338e-05
21.496	2.16605e-05
21.6714	2.13836e-05
21.8467	2.09196e-05
22.0221	2.01987e-05
22.1975	1.9292e-05
22.3729	1.83551e-05
22.5482	1.75631e-05
22.7236	1.71179e-05
22.899	1.72952e-05
23.0744	1.84923e-05
23.2497	2.12532e-05
23.4251	2.62091e-05
23.6005	3.37945e-05
23.7759	4.36444e-05
23.9513	5.41212e-05
24.1266	6.28221e-05
24.302	6.79144e-05
24.4774	6.89066e-05
24.6528	6.63328e-05
24.8281	6.1165e-05
25.0035	5.44828e-05
25.1789	4.73368e-05
25.3543	4.05534e-05
25.5297	3.49426e-05
25.705	3.06683e-05
25.8804	2.75992e-05
26.0558	2.55104e-05
26.2312	2.40914e-05
26.4065	2.31649e-05
26.5819	2.28007e-05
26.7573	2.32271e-05
26.9327	2.47136e-05
27.108	2.74436e-05
27.2834	3.13674e-05
27.4588	3.61178e-05
27.6342	4.1157e-05
27.8096	4.59822e-05
27.9849	5.06449e-05
28.1603	5.56511e-05
28.3357	6.17415e-05
28.5111	6.96267e-05
28.6864	7.98471e-05
28.8618	9.25447e-05
29.0372	0.000107173
29.2126	0.000122645
29.3879	0.000137618
29.5633	0.000151314
29.7387	0.000164068
29.9141	0.00017714
30.0894	0.000191918
30.2648	0.000209193
30.4402	0.000228941
30.6156	0.000250797
30.7909	0.000274975
30.9663	0.000302927
31.1417	0.00033724
31.3171	0.000380637
31.4925	0.000434465
31.6678	0.000496514
31.8432	0.000560855
32.0186	0.000618941
32.194	0.000663795
32.3693	0.000693166
32.5447	0.000710778
32.7201	0.00072247
32.8955	0.00073313
33.0709	0.000743091
33.2462	0.000751086
33.4216	0.000753688

## Sheet: Fig1d
sedimentation coefficient /S	c(s) holo 279 nm	sedimentation coefficient /S	c(s) holo 340 nm	sedimentation coefficient /S	c(s) holo 437 nm
0.5	0.0291	0.45075	4.44294e-08	0.45075	4.44294e-08
0.6	0.03073	0.62613	8.83026e-09	0.62613	8.83026e-09
0.7	0.08845	0.80151	0.000179628	0.80151	0.000179628
0.8	0.44117	0.97688	0.53674	0.97688	0.53674
0.9	1.64041	1.15226	1.11832	1.15226	1.11832
1	2.34294	1.32764	0.21681	1.32764	0.21681
1.1	1.24817	1.50302	0.13902	1.50302	0.13902
1.2	0.43951	1.67839	0.19413	1.67839	0.19413
1.3	0.19209	1.85377	0.22805	1.85377	0.22805
1.4	0.1352	2.02915	0.19842	2.02915	0.19842
1.5	0.13413	2.20452	0.16199	2.20452	0.16199
1.6	0.14675	2.3799	0.14258	2.3799	0.14258
1.7	0.15365	2.55528	0.13101	2.55528	0.13101
1.8	0.15024	2.73065	0.12158	2.73065	0.12158
1.9	0.13798	2.90603	0.11627	2.90603	0.11627
2	0.12099	3.08141	0.11571	3.08141	0.11571
2.1	0.1031	3.25678	0.11716	3.25678	0.11716
2.2	0.08767	3.43216	0.11692	3.43216	0.11692
2.3	0.07559	3.60754	0.11356	3.60754	0.11356
2.4	0.06627	3.78292	0.10803	3.78292	0.10803
2.5	0.05919	3.95829	0.10211	3.95829	0.10211
2.6	0.05365	4.13367	0.09685	4.13367	0.09685
2.7	0.04941	4.30905	0.09248	4.30905	0.09248
2.8	0.04616	4.48442	0.0892	4.48442	0.0892
2.9	0.04368	4.6598	0.0872	4.6598	0.0872
3	0.04174	4.83518	0.08621	4.83518	0.08621
3.1	0.04016	5.01055	0.0853	5.01055	0.0853
3.2	0.03889	5.18593	0.08333	5.18593	0.08333
3.3	0.03789	5.36131	0.07947	5.36131	0.07947
3.4	0.03714	5.53668	0.07377	5.53668	0.07377
3.5	0.03653	5.71206	0.06704	5.71206	0.06704
3.6	0.036	5.88744	0.06035	5.88744	0.06035
3.7	0.03551	6.06281	0.05453	6.06281	0.05453
3.8	0.0351	6.23819	0.04988	6.23819	0.04988
3.9	0.03486	6.41357	0.04618	6.41357	0.04618
4	0.03484	6.58894	0.04291	6.58894	0.04291
4.1	0.03499	6.76432	0.03956	6.76432	0.03956
4.2	0.03517	6.9397	0.0359	6.9397	0.0359
4.3	0.03524	7.11508	0.03201	7.11508	0.03201
4.4	0.03511	7.29045	0.02817	7.29045	0.02817
4.5	0.03478	7.46583	0.0247	7.46583	0.0247
4.6	0.03427	7.64121	0.02178	7.64121	0.02178
4.7	0.03365	7.81658	0.01944	7.81658	0.01944
4.8	0.03296	7.99196	0.01755	7.99196	0.01755
4.9	0.03222	8.16734	0.01596	8.16734	0.01596
5	0.03147	8.34271	0.0145	8.34271	0.0145
5.1	0.03073	8.51809	0.0131	8.51809	0.0131
5.2	0.02999	8.69347	0.01174	8.69347	0.01174
5.3	0.02924	8.86884	0.01046	8.86884	0.01046
5.4	0.02844	9.04422	0.00929	9.04422	0.00929
5.5	0.02756	9.2196	0.00825	9.2196	0.00825
5.6	0.02659	9.39498	0.00735	9.39498	0.00735
5.7	0.02556	9.57035	0.00658	9.57035	0.00658
5.8	0.02451	9.74573	0.00593	9.74573	0.00593
5.9	0.02348	9.92111	0.00536	9.92111	0.00536
6	0.02249	10.0965	0.00487	10.0965	0.00487
6.1	0.02155	10.2719	0.00447	10.2719	0.00447
6.2	0.02065	10.4472	0.00414	10.4472	0.00414
6.3	0.01982	10.6226	0.00388	10.6226	0.00388
6.4	0.01904	10.798	0.00367	10.798	0.00367
6.5	0.01832	10.9734	0.00349	10.9734	0.00349
6.6	0.01766	11.1487	0.00335	11.1487	0.00335
6.7	0.01704	11.3241	0.00325	11.3241	0.00325
6.8	0.01644	11.4995	0.00319	11.4995	0.00319
6.9	0.01583	11.6749	0.00315	11.6749	0.00315
7	0.01521	11.8503	0.00313	11.8503	0.00313
7.1	0.01457	12.0256	0.00311	12.0256	0.00311
7.2	0.01391	12.201	0.00307	12.201	0.00307
7.3	0.01325	12.3764	0.00302	12.3764	0.00302
7.4	0.01262	12.5518	0.00295	12.5518	0.00295
7.5	0.01203	12.7271	0.00287	12.7271	0.00287
7.6	0.01152	12.9025	0.00279	12.9025	0.00279
7.7	0.01111	13.0779	0.0027	13.0779	0.0027
7.8	0.01079	13.2533	0.00261	13.2533	0.00261
7.9	0.01058	13.4286	0.00251	13.4286	0.00251
8	0.01047	13.604	0.0024	13.604	0.0024
8.1	0.01045	13.7794	0.00228	13.7794	0.00228
8.2	0.01049	13.9548	0.00215	13.9548	0.00215
8.3	0.01056	14.1302	0.00203	14.1302	0.00203
8.4	0.01064	14.3055	0.00192	14.3055	0.00192
8.5	0.01069	14.4809	0.00183	14.4809	0.00183
8.6	0.01067	14.6563	0.00178	14.6563	0.00178
8.7	0.01056	14.8317	0.00175	14.8317	0.00175
8.8	0.01036	15.007	0.00175	15.007	0.00175
8.9	0.01006	15.1824	0.00176	15.1824	0.00176
9	0.00969	15.3578	0.00179	15.3578	0.00179
9.1	0.00927	15.5332	0.00181	15.5332	0.00181
9.2	0.00883	15.7085	0.00184	15.7085	0.00184
9.3	0.00839	15.8839	0.00187	15.8839	0.00187
9.4	0.00797	16.0593	0.00189	16.0593	0.00189
9.5	0.00759	16.2347	0.00191	16.2347	0.00191
9.6	0.00724	16.41	0.00192	16.41	0.00192
9.7	0.00695	16.5854	0.00192	16.5854	0.00192
9.8	0.00671	16.7608	0.00192	16.7608	0.00192
9.9	0.00653	16.9362	0.00192	16.9362	0.00192
10	0.0064	17.1116	0.00191	17.1116	0.00191
10.1	0.00631	17.2869	0.00191	17.2869	0.00191
10.2	0.00625	17.4623	0.0019	17.4623	0.0019
10.3	0.00622	17.6377	0.00189	17.6377	0.00189
10.4	0.00619	17.8131	0.00188	17.8131	0.00188
10.5	0.00615	17.9884	0.00187	17.9884	0.00187
10.6	0.00609	18.1638	0.00185	18.1638	0.00185
10.7	0.006	18.3392	0.00183	18.3392	0.00183
10.8	0.00589	18.5146	0.00181	18.5146	0.00181
10.9	0.00577	18.6899	0.00178	18.6899	0.00178
11	0.00564	18.8653	0.00174	18.8653	0.00174
11.1	0.00552	19.0407	0.0017	19.0407	0.0017
11.2	0.00541	19.2161	0.00166	19.2161	0.00166
11.3	0.00532	19.3915	0.00162	19.3915	0.00162
11.4	0.00526	19.5668	0.00157	19.5668	0.00157
11.5	0.00523	19.7422	0.00153	19.7422	0.00153
11.6	0.00521	19.9176	0.00149	19.9176	0.00149
11.7	0.0052	20.093	0.00146	20.093	0.00146
11.8	0.0052	20.2683	0.00144	20.2683	0.00144
11.9	0.00519	20.4437	0.00144	20.4437	0.00144
12	0.00518	20.6191	0.00145	20.6191	0.00145
12.1	0.00516	20.7945	0.00148	20.7945	0.00148
12.2	0.00513	20.9699	0.00151	20.9699	0.00151
12.3	0.0051	21.1452	0.00155	21.1452	0.00155
12.4	0.00507	21.3206	0.0016	21.3206	0.0016
12.5	0.00505	21.496	0.00164	21.496	0.00164
12.6	0.00503	21.6714	0.00169	21.6714	0.00169
12.7	0.00503	21.8467	0.00174	21.8467	0.00174
12.8	0.00503	22.0221	0.00178	22.0221	0.00178
12.9	0.00504	22.1975	0.00182	22.1975	0.00182
13	0.00505	22.3729	0.00185	22.3729	0.00185
13.1	0.00504	22.5482	0.00188	22.5482	0.00188
13.2	0.00502	22.7236	0.0019	22.7236	0.0019
13.3	0.00498	22.899	0.00192	22.899	0.00192
13.4	0.00491	23.0744	0.00194	23.0744	0.00194
13.5	0.00482	23.2497	0.00195	23.2497	0.00195
13.6	0.0047	23.4251	0.00195	23.4251	0.00195
13.7	0.00457	23.6005	0.00195	23.6005	0.00195
13.8	0.00443	23.7759	0.00194	23.7759	0.00194
13.9	0.00429	23.9513	0.00193	23.9513	0.00193
14	0.00415	24.1266	0.00192	24.1266	0.00192
14.1	0.00403	24.302	0.00189	24.302	0.00189
14.2	0.00392	24.4774	0.00187	24.4774	0.00187
14.3	0.00384	24.6528	0.00184	24.6528	0.00184
14.4	0.00379	24.8281	0.00181	24.8281	0.00181
14.5	0.00376	25.0035	0.00178	25.0035	0.00178
14.6	0.00377	25.1789	0.00175	25.1789	0.00175
14.7	0.0038	25.3543	0.00172	25.3543	0.00172
14.8	0.00385	25.5297	0.0017	25.5297	0.0017
14.9	0.00393	25.705	0.00169	25.705	0.00169
15	0.00401	25.8804	0.00168	25.8804	0.00168
15.1	0.00409	26.0558	0.00168	26.0558	0.00168
15.2	0.00417	26.2312	0.00169	26.2312	0.00169
15.3	0.00424	26.4065	0.0017	26.4065	0.0017
15.4	0.00431	26.5819	0.00171	26.5819	0.00171
15.5	0.00435	26.7573	0.00173	26.7573	0.00173
15.6	0.00439	26.9327	0.00175	26.9327	0.00175
15.7	0.00441	27.108	0.00177	27.108	0.00177
15.8	0.00443	27.2834	0.00179	27.2834	0.00179
15.9	0.00444	27.4588	0.00181	27.4588	0.00181
16	0.00445	27.6342	0.00184	27.6342	0.00184
16.1	0.00447	27.8096	0.00187	27.8096	0.00187
16.2	0.00449	27.9849	0.00191	27.9849	0.00191
16.3	0.00452	28.1603	0.00196	28.1603	0.00196
16.4	0.00455	28.3357	0.00201	28.3357	0.00201
16.5	0.0046	28.5111	0.00208	28.5111	0.00208
16.6	0.00466	28.6864	0.00215	28.6864	0.00215
16.7	0.00473	28.8618	0.00222	28.8618	0.00222
16.8	0.00482	29.0372	0.0023	29.0372	0.0023
16.9	0.00491	29.2126	0.00238	29.2126	0.00238
17	0.00502	29.3879	0.00247	29.3879	0.00247
17.1	0.00514	29.5633	0.00256	29.5633	0.00256
17.2	0.00528	29.7387	0.00266	29.7387	0.00266
17.3	0.00543	29.9141	0.00277	29.9141	0.00277
17.4	0.0056	30.0894	0.00288	30.0894	0.00288
17.5	0.00578	30.2648	0.003	30.2648	0.003
17.6	0.00599	30.4402	0.00313	30.4402	0.00313
17.7	0.00622	30.6156	0.00328	30.6156	0.00328
17.8	0.00647	30.7909	0.00344	30.7909	0.00344
17.9	0.00675	30.9663	0.00362	30.9663	0.00362
18	0.00705	31.1417	0.00382	31.1417	0.00382
18.1	0.00738	31.3171	0.00404	31.3171	0.00404
18.2	0.00772	31.4925	0.00428	31.4925	0.00428
18.3	0.00809	31.6678	0.00455	31.6678	0.00455
18.4	0.00848	31.8432	0.00483	31.8432	0.00483
18.5	0.00889	32.0186	0.00513	32.0186	0.00513
18.6	0.00934	32.194	0.00544	32.194	0.00544
18.7	0.00984	32.3693	0.00577	32.3693	0.00577
18.8	0.01041	32.5447	0.00611	32.5447	0.00611
18.9	0.01107
19	0.01184
19.1	0.01275

## Sheet: Fig1e
wavelength /nm	Pchlide -TX-100	wavelength / nm	holoprotein	wavelength / nm	Pchlide+TX-100	wavelength / nm	Pchlide fully bound
499.998	0.162107	499.986	0.14169	499.999	0.0252424	499.999	0.0220014
500.984	0.151885	501.01	0.1394	500.189	0.0258157	500.189	0.0218863
502.007	0.143476	501.995	0.13757	500.378	0.0251962	500.378	0.0216508
502.992	0.136364	503.018	0.13573	500.568	0.0244811	500.568	0.0212977
504.015	0.129191	504.003	0.13261	500.795	0.0255543	500.795	0.0218396
505	0.124045	504.988	0.13206	500.985	0.0253198	500.985	0.0217639
505.985	0.11781	506.01	0.12787	501.175	0.0244603	501.175	0.0214211
507.007	0.112294	506.994	0.12524	501.402	0.025913	501.402	0.0222911
507.991	0.107604	508.016	0.12419	501.591	0.0248579	501.591	0.0210104
509.013	0.103223	509	0.1223	501.781	0.0256614	501.781	0.0212615
509.997	0.0991846	509.984	0.12001	501.971	0.0253081	501.971	0.0218356
511.018	0.0953392	511.005	0.12081	502.198	0.0246028	502.198	0.0206584
512.001	0.0926909	511.988	0.11833	502.387	0.0253506	502.387	0.0215266
512.985	0.0895682	513.009	0.11444	502.577	0.0248763	502.577	0.0213657
514.005	0.0861056	513.992	0.11144	502.804	0.0250777	502.804	0.020761
514.988	0.082813	515.012	0.10999	502.994	0.0250668	502.994	0.0218154
516.008	0.0810866	515.995	0.10823	503.183	0.0252905	503.183	0.0213801
516.99	0.0788568	517.014	0.11065	503.373	0.024851	503.373	0.0214166
518.01	0.0767345	517.996	0.11043	503.6	0.025756	503.6	0.0226246
518.992	0.0758472	519.016	0.11046	503.789	0.0245519	503.789	0.0216829
520.011	0.0737269	519.997	0.1081	503.979	0.0263631	503.979	0.0219588
520.993	0.0722615	521.016	0.10604	504.168	0.0266189	504.168	0.0214724
522.012	0.0707419	521.997	0.09946	504.396	0.0259192	504.396	0.022406
522.993	0.0691418	523.016	0.08721	504.585	0.0251899	504.585	0.0216066
524.011	0.0678254	523.997	0.06707	504.774	0.0248774	504.774	0.0218254
524.992	0.0675829	525.015	0.04786	505.002	0.0253801	505.002	0.021864
526.01	0.0669002	525.995	0.04206	505.191	0.0248532	505.191	0.0214015
526.99	0.0666609	527.013	0.05891	505.38	0.024326	505.38	0.0223545
528.007	0.064881	527.992	0.08423	505.57	0.0252468	505.57	0.0220853
528.987	0.0645216	529.01	0.08469	505.797	0.0251642	505.797	0.0217687
530.004	0.0649827	529.989	0.07571	505.986	0.0249799	505.986	0.0213083
530.983	0.0653957	531.006	0.08101	506.176	0.025627	506.176	0.022158
532	0.0646511	531.985	0.09754	506.403	0.0246063	506.403	0.0218987
533.016	0.0648382	533.001	0.09948	506.592	0.0246618	506.592	0.0220981
533.995	0.0660542	534.017	0.09981	506.782	0.0253021	506.782	0.0220973
535.011	0.0662097	534.995	0.10726	506.971	0.0249108	506.971	0.0218063
535.989	0.0657686	536.011	0.10752	507.198	0.025282	507.198	0.0220909
537.005	0.0674002	536.989	0.09816	507.387	0.0248464	507.387	0.0221495
537.982	0.0672689	538.004	0.07721	507.577	0.0255134	507.577	0.0216714
538.997	0.0678654	539.019	0.07507	507.804	0.0252535	507.804	0.0217727
540.012	0.068999	539.995	0.09336	507.993	0.0251977	507.993	0.0220304
540.989	0.0698518	541.01	0.10717	508.182	0.0252937	508.182	0.0224693
542.003	0.0709082	541.987	0.11455	508.372	0.0258914	508.372	0.0223301
543.018	0.070051	543.001	0.1165	508.599	0.0259859	508.599	0.0219376
543.994	0.0710156	544.014	0.11714	508.788	0.0259508	508.788	0.022364
545.008	0.0713247	544.99	0.1192	508.977	0.0255002	508.977	0.0229575
545.983	0.0721463	546.004	0.12227	509.204	0.0240974	509.204	0.0226829
546.996	0.0721782	547.017	0.12507	509.394	0.0250162	509.394	0.0221525
548.009	0.0729135	547.992	0.1277	509.583	0.0251007	509.583	0.022992
548.985	0.0729704	549.004	0.1262	509.772	0.0277542	509.772	0.0227849
549.997	0.073428	550.017	0.12486	509.999	0.02615	509.999	0.0224511
551.009	0.0736088	550.991	0.127	510.188	0.0260704	510.188	0.0223189
551.984	0.0730296	552.003	0.12703	510.377	0.0256613	510.377	0.0229393
552.995	0.0734827	553.015	0.12863	510.604	0.0255752	510.604	0.0225805
554.007	0.0724081	553.989	0.13005	510.793	0.0259388	510.793	0.0227361
555.018	0.0727652	555	0.12998	510.983	0.0255442	510.983	0.0223282
555.992	0.0719333	556.011	0.12896	511.172	0.025775	511.172	0.0226092
557.002	0.0711999	556.984	0.12962	511.399	0.0251921	511.399	0.0224704
558.013	0.0714192	557.994	0.12891	511.588	0.0251365	511.588	0.0225934
558.986	0.0700492	559.004	0.12934	511.777	0.0252657	511.777	0.0215451
559.996	0.0706357	560.014	0.1274	512.004	0.0258637	512.004	0.0220482
561.006	0.0698548	560.986	0.12682	512.193	0.0268746	512.193	0.0226533
562.015	0.0701326	561.996	0.12719	512.382	0.0261338	512.382	0.02277
562.987	0.0694052	563.005	0.12674	512.571	0.0256555	512.571	0.0226425
563.996	0.0688598	564.014	0.12662	512.798	0.0253548	512.798	0.0222656
565.005	0.0694397	564.985	0.12578	512.987	0.0267225	512.987	0.0234166
566.014	0.0685042	565.994	0.12743	513.176	0.0261351	513.176	0.0229624
566.984	0.0693634	567.002	0.12713	513.403	0.0254129	513.403	0.0229757
567.992	0.069493	568.01	0.12836	513.592	0.0266875	513.592	0.0225605
569	0.069729	569.018	0.12707	513.781	0.0257584	513.781	0.0231499
570.008	0.0703496	569.988	0.12825	513.97	0.0270728	513.97	0.0232065
571.015	0.0704439	570.995	0.1306	514.197	0.0272331	514.197	0.0227932
571.985	0.0716022	572.002	0.13197	514.386	0.0268308	514.386	0.0228154
572.992	0.0726902	573.009	0.13401	514.575	0.0272026	514.575	0.0231552
573.998	0.0743934	574.015	0.13663	514.802	0.0264579	514.802	0.0231379
575.005	0.0748636	574.984	0.14062	514.991	0.0272874	514.991	0.0230292
576.011	0.076685	575.99	0.14211	515.18	0.0283989	515.18	0.0233913
577.016	0.077393	576.995	0.14503	515.369	0.0277992	515.369	0.0239777
577.985	0.0788929	578.001	0.14601	515.596	0.0271831	515.596	0.0234193
578.99	0.0804693	579.006	0.14659	515.784	0.0289611	515.784	0.0247689
579.995	0.0829745	580.011	0.15071	515.973	0.0277112	515.973	0.024402
581	0.0835267	581.016	0.14971	516.2	0.0288043	516.2	0.0242679
582.005	0.0862886	581.983	0.15192	516.389	0.027596	516.389	0.0241504
583.009	0.0863101	582.987	0.15251	516.578	0.0285739	516.578	0.0245556
584.013	0.0875893	583.991	0.14695	516.805	0.0283441	516.805	0.024823
585.017	0.0882759	584.995	0.14578	516.994	0.0270747	516.994	0.0242676
585.983	0.0895144	585.998	0.14549	517.182	0.0280889	517.182	0.025183
586.986	0.0909684	587.001	0.14429	517.371	0.0284418	517.371	0.0253211
587.989	0.0907224	588.004	0.14399	517.598	0.0281804	517.598	0.0246702
588.992	0.0907071	589.007	0.14313	517.787	0.0289551	517.787	0.0252798
589.995	0.0908636	590.009	0.14034	517.976	0.0286101	517.976	0.0258585
590.997	0.0896322	591.011	0.13798	518.202	0.0285221	518.202	0.0264839
591.999	0.0899925	592.013	0.1354	518.391	0.0293439	518.391	0.0264788
593.001	0.088631	593.015	0.1349	518.58	0.0296607	518.58	0.0263456
594.002	0.0887342	594.016	0.13009	518.769	0.0292576	518.769	0.0265269
595.003	0.088112	595.017	0.12818	518.995	0.0286441	518.995	0.0265846
596.004	0.0860629	596.018	0.13157	519.184	0.0295104	519.184	0.026884
597.005	0.0841096	597.018	0.1328	519.373	0.0291358	519.373	0.0270681
598.005	0.0836202	597.982	0.13286	519.6	0.0305085	519.6	0.0276994
599.005	0.0827606	598.982	0.12925	519.788	0.0303747	519.788	0.0282265
600.005	0.0809744	600.018	0.12609	519.977	0.0294061	519.977	0.0273403
601.005	0.0787333	601.018	0.12026	520.204	0.0310754	520.204	0.0283294
602.004	0.0782282	602.017	0.11988	520.392	0.0304207	520.392	0.0278972
603.003	0.0784512	603.016	0.1231	520.581	0.030652	520.581	0.0285136
604.002	0.0761642	604.015	0.12356	520.77	0.0301688	520.77	0.0281248
605.001	0.0760636	605.013	0.12459	520.996	0.0312036	520.996	0.0288346
605.999	0.0755669	606.011	0.12636	521.185	0.030752	521.185	0.0283174
606.997	0.0754913	607.009	0.12029	521.374	0.0322729	521.374	0.0291494
607.995	0.074244	608.007	0.12653	521.6	0.0315334	521.6	0.0296318
608.992	0.0756849	609.004	0.12884	521.789	0.0320488	521.789	0.0289009
609.99	0.0750595	610.001	0.13399	521.978	0.0329418	521.978	0.030515
610.987	0.0762719	610.998	0.13946	522.204	0.0318096	522.204	0.0302952
611.983	0.0765409	611.995	0.14331	522.393	0.0328491	522.393	0.0304307
613.017	0.0783417	612.991	0.14491	522.582	0.0327563	522.582	0.0312717
614.013	0.0790797	613.987	0.14619	522.77	0.0330951	522.77	0.0306754
615.009	0.0812025	614.983	0.15017	522.997	0.0329876	522.997	0.0310594
616.004	0.0820642	616.015	0.15556	523.185	0.0323569	523.185	0.0311204
617	0.0848417	617.01	0.15763	523.374	0.0328584	523.374	0.0317261
617.995	0.0874118	618.005	0.15813	523.6	0.0338653	523.6	0.032407
618.989	0.0904214	619	0.16287	523.789	0.0344003	523.789	0.0332761
619.984	0.0930984	619.994	0.16773	523.977	0.033853	523.977	0.0324501
621.015	0.0973512	620.989	0.1698	524.204	0.0336899	524.204	0.0324826
622.009	0.101413	621.982	0.17551	524.392	0.0355064	524.392	0.0332956
623.003	0.106352	623.013	0.18136	524.581	0.0347092	524.581	0.033213
623.996	0.111162	624.006	0.18385	524.769	0.0341806	524.769	0.0334613
624.989	0.116663	624.999	0.18913	524.996	0.0363509	524.996	0.0339154
625.982	0.122292	625.992	0.19604	525.184	0.0351266	525.184	0.0338978
627.011	0.128047	626.984	0.20188	525.373	0.035637	525.373	0.0348512
628.004	0.133472	628.013	0.208	525.599	0.0356359	525.599	0.0349653
628.996	0.139821	629.005	0.21361	525.788	0.0369551	525.788	0.0356325
629.987	0.148256	629.997	0.21728	525.976	0.035541	525.976	0.0350012
631.016	0.155937	630.988	0.22026	526.202	0.037302	526.202	0.0359072
632.007	0.162586	632.016	0.22329	526.391	0.0364541	526.391	0.0358061
632.998	0.168633	633.006	0.22739	526.58	0.0371246	526.58	0.0363155
633.989	0.176313	633.997	0.23013	526.806	0.0378498	526.806	0.0368439
635.016	0.183652	634.987	0.23131	526.994	0.037623	526.994	0.0373704
636.006	0.190113	636.014	0.23072	527.183	0.0382306	527.183	0.0378631
636.995	0.19689	637.004	0.22232	527.371	0.0378491	527.371	0.0376999
637.985	0.202123	637.993	0.22906	527.597	0.0390842	527.597	0.0382396
639.011	0.208428	638.982	0.2285	527.786	0.0394605	527.786	0.0387927
640	0.214325	640.007	0.2228	527.974	0.0385606	527.974	0.0393598
640.988	0.218721	640.996	0.22009	528.2	0.0405614	528.2	0.0385775
642.013	0.22106	641.984	0.21938	528.389	0.0401352	528.389	0.0389977
643.001	0.22585	643.009	0.21434	528.577	0.0393716	528.577	0.0392433
643.989	0.227748	643.996	0.20994	528.803	0.0392272	528.803	0.0396558
645.013	0.230209	644.984	0.20744	528.992	0.0405236	528.992	0.0399917
646	0.233239	646.007	0.20247	529.18	0.0410741	529.18	0.039529
646.987	0.234462	646.994	0.19469	529.406	0.04094	529.406	0.0407469
648.011	0.234221	648.017	0.18537	529.595	0.0404118	529.595	0.0413597
648.997	0.233674	649.004	0.17953	529.783	0.0403424	529.783	0.0415941
649.983	0.23284	649.99	0.17422	529.971	0.0406324	529.971	0.0418666
651.005	0.2322	651.012	0.16936	530.197	0.0411717	530.197	0.0424157
651.991	0.229907	651.997	0.1611	530.386	0.0422578	530.386	0.042879
653.013	0.226143	652.982	0.15865	530.574	0.0428036	530.574	0.04267
653.997	0.223482	654.003	0.14874	530.8	0.0426825	530.8	0.0433991
654.982	0.219237	654.988	0.14474	530.988	0.0442733	530.988	0.0431731
656.003	0.213575	656.009	0.14108	531.177	0.0434951	531.177	0.043615
656.987	0.208434	656.992	0.13257	531.403	0.043978	531.403	0.0445939
658.007	0.20161	658.012	0.12912	531.591	0.0454034	531.591	0.0440865
658.99	0.194503	658.996	0.12696	531.779	0.0445031	531.779	0.0448555
660.01	0.186729	660.015	0.12598	532.005	0.0447125	532.005	0.0452288
660.993	0.179024	660.998	0.12678	532.193	0.0462884	532.193	0.0455704
662.012	0.169297	662.017	0.11928	532.381	0.0456576	532.381	0.0456867
662.994	0.160674	662.999	0.11795	532.607	0.0457709	532.607	0.0461909
664.013	0.152464	664.017	0.12095	532.796	0.0456938	532.796	0.0458829
664.994	0.142687	664.999	0.12061	532.984	0.0471422	532.984	0.0460316
666.012	0.13175	666.016	0.11612	533.172	0.0464939	533.172	0.0476324
666.993	0.124721	666.997	0.11066	533.398	0.0457032	533.398	0.0470784
668.01	0.116835	668.014	0.11135	533.586	0.0481148	533.586	0.0468108
668.99	0.108093	668.994	0.11155	533.774	0.0464379	533.774	0.0467227
670.007	0.100935	670.011	0.10511	534	0.0468047	534	0.0479203
670.987	0.0934401	670.99	0.10229	534.188	0.0482894	534.188	0.0478751
672.003	0.0866564	672.006	0.10784	534.376	0.0471059	534.376	0.0483723
672.982	0.081858	672.985	0.10135	534.602	0.0469525	534.602	0.0484994
673.997	0.0759976	674	0.09552	534.79	0.0474706	534.79	0.0492039
675.012	0.0692144	675.015	0.09968	534.979	0.0484726	534.979	0.0495425
675.99	0.065029	675.993	0.0935	535.204	0.0484731	535.204	0.0498378
677.005	0.0607819	677.008	0.09239	535.393	0.0487744	535.393	0.0496759
677.982	0.0578916	677.985	0.09156	535.581	0.0495413	535.581	0.0495233
678.996	0.0520872	678.999	0.09208	535.807	0.0508137	535.807	0.050523
680.01	0.0489829	680.012	0.09835	535.995	0.0490324	535.995	0.0501972
680.986	0.0459302	680.989	0.09938	536.183	0.0500514	536.183	0.0506487
681.999	0.0435378	682.001	0.09619	536.371	0.0503988	536.371	0.0510864
683.011	0.0405023	683.013	0.09385	536.596	0.051901	536.596	0.0508284
683.987	0.0381713	683.989	0.09847	536.784	0.0508627	536.784	0.0511588
684.999	0.0344061	685.001	0.10509	536.972	0.0519034	536.972	0.0511306
686.011	0.0317376	686.012	0.09902	537.198	0.0498174	537.198	0.0514632
686.986	0.0302639	686.987	0.09554	537.386	0.0509589	537.386	0.0508099
687.996	0.0277077	687.998	0.091	537.574	0.0501042	537.574	0.0513632
689.007	0.0262483	689.008	0.08673	537.8	0.0500626	537.8	0.0512217
690.017	0.0243905	690.018	0.08634	537.988	0.0515727	537.988	0.0516128
690.991	0.0243091	690.991	0.07698	538.176	0.0514235	538.176	0.0522594
692	0.0218232	692.001	0.07718	538.402	0.0515307	538.402	0.0523384
693.009	0.0208866	693.01	0.07225	538.59	0.0526077	538.59	0.0517675
693.982	0.0211611	693.983	0.07165	538.778	0.0522099	538.778	0.052262
694.991	0.0186826	694.991	0.06685	539.003	0.0518004	539.003	0.0522811
695.999	0.0178808	695.999	0.06423	539.191	0.0519196	539.191	0.052817
697.007	0.0173903	697.007	0.05757	539.379	0.0517335	539.379	0.0520296
698.014	0.0172019	698.014	0.05836	539.605	0.0510473	539.605	0.0525237
698.986	0.015892	698.985	0.06382	539.793	0.0516331	539.793	0.0527211
699.992	0.015161	699.992	0.06471	539.98	0.0535991	539.98	0.0527278
				540.206	0.0517981	540.206	0.0525355
				540.394	0.0526476	540.394	0.0527485
				540.582	0.0520592	540.582	0.0527102
				540.807	0.0522227	540.807	0.0526404
				540.995	0.0516246	540.995	0.0527557
				541.183	0.0520617	541.183	0.052524
				541.371	0.0521106	541.371	0.0527455
				541.596	0.0540622	541.596	0.0525972
				541.784	0.0529303	541.784	0.0526167
				541.972	0.0526113	541.972	0.0531512
				542.197	0.0510092	542.197	0.052351
				542.385	0.0509978	542.385	0.0520529
				542.573	0.0513691	542.573	0.0518238
				542.798	0.052618	542.798	0.0517489
				542.986	0.0517428	542.986	0.0523777
				543.174	0.0514339	543.174	0.0519541
				543.399	0.0522834	543.399	0.0518217
				543.587	0.0532695	543.587	0.0519156
				543.775	0.0513728	543.775	0.0524561
				544	0.0507762	544	0.0515101
				544.188	0.0515533	544.188	0.0518283
				544.376	0.050946	544.376	0.0517132
				544.601	0.0511393	544.601	0.0510116
				544.789	0.0514461	544.789	0.051365
				544.976	0.0500562	544.976	0.0514405
				545.202	0.0504015	545.202	0.0514725
				545.389	0.0511094	545.389	0.0502866
				545.577	0.0521061	545.577	0.0510906
				545.802	0.04951	545.802	0.0505695
				545.99	0.0515195	545.99	0.0502389
				546.178	0.049799	546.178	0.0500405
				546.403	0.0508731	546.403	0.0506653
				546.591	0.0507281	546.591	0.0508876
				546.778	0.0505967	546.778	0.0499447
				547.003	0.0506519	547.003	0.0503629
				547.191	0.0495012	547.191	0.0497866
				547.378	0.0503263	547.378	0.0495397
				547.604	0.0513444	547.604	0.050177
				547.791	0.0506729	547.791	0.0487874
				547.979	0.0501545	547.979	0.0496077
				548.204	0.0493504	548.204	0.0494871
				548.391	0.0514346	548.391	0.0497204
				548.579	0.049489	548.579	0.0498604
				548.804	0.0494395	548.804	0.0494864
				548.991	0.0496868	548.991	0.0480751
				549.179	0.0497932	549.179	0.0491536
				549.404	0.0510413	549.404	0.0486386
				549.592	0.0505931	549.592	0.0488295
				549.779	0.0493402	549.779	0.0493632
				550.004	0.0491069	550.004	0.0482117
				550.192	0.0499535	550.192	0.0488583
				550.379	0.0487486	550.379	0.0485891
				550.604	0.0493773	550.604	0.0482079
				550.792	0.0488894	550.792	0.0475566
				550.979	0.0491435	550.979	0.0476862
				551.204	0.0505608	551.204	0.0484475
				551.391	0.0501115	551.391	0.047934
				551.579	0.0493736	551.579	0.04772
				551.804	0.0503182	551.804	0.0476932
				551.991	0.0502069	551.991	0.0475901
				552.178	0.0492836	552.178	0.0480718
				552.403	0.0495237	552.403	0.0476947
				552.591	0.0496569	552.591	0.0474949
				552.778	0.0504776	552.778	0.0468493
				553.003	0.0513519	553.003	0.047132
				553.19	0.0493633	553.19	0.0468178
				553.378	0.0523405	553.378	0.0470054
				553.602	0.0502876	553.602	0.0467277
				553.79	0.0502059	553.79	0.0472091
				553.977	0.050339	553.977	0.0470055
				554.202	0.0507055	554.202	0.0463821
				554.389	0.0517344	554.389	0.0469815
				554.576	0.0511454	554.576	0.0467911
				554.801	0.0510137	554.801	0.0467399
				554.988	0.0516636	554.988	0.0476016
				555.176	0.0507516	555.176	0.0467111
				555.4	0.0510632	555.4	0.0468821
				555.588	0.0499842	555.588	0.0471532
				555.775	0.0509481	555.775	0.047181
				556	0.0525609	556	0.0473838
				556.187	0.0514319	556.187	0.0469269
				556.374	0.0508501	556.374	0.0467023
				556.599	0.0532257	556.599	0.0476236
				556.786	0.0519332	556.786	0.0463353
				556.973	0.0520004	556.973	0.0476113
				557.197	0.0539613	557.197	0.0482772
				557.385	0.0533383	557.385	0.0476321
				557.572	0.0562	557.572	0.0481768
				557.796	0.0521667	557.796	0.0475316
				557.984	0.0543985	557.984	0.0472738
				558.208	0.0548066	558.208	0.0475011
				558.395	0.0532798	558.395	0.0479318
				558.582	0.0541766	558.582	0.0483872
				558.807	0.054041	558.807	0.0482836
				558.994	0.0539921	558.994	0.0488995
				559.181	0.0546504	559.181	0.0485025
				559.405	0.0543763	559.405	0.0495411
				559.593	0.0554662	559.593	0.0488667
				559.78	0.0559716	559.78	0.0503072
				560.004	0.0549273	560.004	0.049412
				560.191	0.0543915	560.191	0.0503643
				560.378	0.0561032	560.378	0.0499449
				560.603	0.0563588	560.603	0.0506131
				560.79	0.0563018	560.79	0.0494578
				560.977	0.0575048	560.977	0.0503386
				561.201	0.0578082	561.201	0.0504006
				561.388	0.0567666	561.388	0.0503339
				561.575	0.0578784	561.575	0.0518748
				561.799	0.0579816	561.799	0.0507986
				561.986	0.0570216	561.986	0.0511878
				562.173	0.0595375	562.173	0.0510747
				562.398	0.0595408	562.398	0.0528105
				562.585	0.0578233	562.585	0.0522292
				562.809	0.0590738	562.809	0.0515427
				562.996	0.05831	562.996	0.0522964
				563.183	0.0584435	563.183	0.0537454
				563.407	0.0597419	563.407	0.0523476
				563.594	0.0607142	563.594	0.0531887
				563.781	0.0605914	563.781	0.0538331
				564.005	0.0602109	564.005	0.0545206
				564.192	0.0617536	564.192	0.0551149
				564.379	0.0620565	564.379	0.0547993
				564.603	0.0625783	564.603	0.0550525
				564.79	0.0628327	564.79	0.0539536
				564.976	0.061361	564.976	0.0556017
				565.201	0.0623983	565.201	0.0555923
				565.388	0.0634032	565.388	0.0564965
				565.574	0.0648751	565.574	0.0557451
				565.798	0.063829	565.798	0.0565621
				565.985	0.0635649	565.985	0.0572332
				566.172	0.0638283	566.172	0.0569454
				566.396	0.0647309	566.396	0.0576831
				566.583	0.0664781	566.583	0.0583256
				566.807	0.0663172	566.807	0.0574488
				566.994	0.0655172	566.994	0.0580304
				567.18	0.067378	567.18	0.0594927
				567.404	0.0662983	567.404	0.0591842
				567.591	0.0681311	567.591	0.0599832
				567.778	0.0668912	567.778	0.059509
				568.002	0.0680753	568.002	0.0592768
				568.188	0.0680635	568.188	0.0604162
				568.375	0.0700537	568.375	0.0601464
				568.599	0.0687123	568.599	0.0609677
				568.786	0.0709011	568.786	0.0612797
				568.972	0.0702485	568.972	0.062092
				569.196	0.0724942	569.196	0.0628394
				569.383	0.0711287	569.383	0.0628715
				569.607	0.0722788	569.607	0.0630545
				569.793	0.0722975	569.793	0.0634121
				569.98	0.0718495	569.98	0.0631875
				570.204	0.0730382	570.204	0.0640526
				570.391	0.0738933	570.391	0.0643865
				570.577	0.0733652	570.577	0.0646946
				570.801	0.0742961	570.801	0.065545
				570.987	0.0758116	570.987	0.0649635
				571.174	0.077367	571.174	0.0666064
				571.398	0.0748675	571.398	0.0669827
				571.584	0.0768577	571.584	0.0662853
				571.808	0.0774159	571.808	0.067056
				571.995	0.0783497	571.995	0.0669203
				572.181	0.0773545	572.181	0.0675402
				572.405	0.0796832	572.405	0.067911
				572.591	0.0782128	572.591	0.068227
				572.778	0.0805327	572.778	0.0685467
				573.002	0.0820007	573.002	0.0697836
				573.188	0.082308	573.188	0.069429
				573.375	0.0809838	573.375	0.0709152
				573.598	0.0810444	573.598	0.0700457
				573.785	0.0836444	573.785	0.0710011
				574.008	0.0831842	574.008	0.0712971
				574.195	0.0837304	574.195	0.0709522
				574.381	0.0828378	574.381	0.0726622
				574.605	0.0846578	574.605	0.0724364
				574.791	0.0854815	574.791	0.0716898
				574.978	0.0865935	574.978	0.0729378
				575.201	0.0864809	575.201	0.0730527
				575.388	0.0871628	575.388	0.0733658
				575.574	0.0875583	575.574	0.0739832
				575.798	0.0884278	575.798	0.0751493
				575.984	0.0884835	575.984	0.0753646
				576.207	0.0892328	576.207	0.0753146
				576.394	0.0913358	576.394	0.0758289
				576.58	0.0890642	576.58	0.0758258
				576.803	0.0907829	576.803	0.0755154
				576.99	0.0912609	576.99	0.0758905
				577.176	0.0915755	577.176	0.0764964
				577.399	0.0910193	577.399	0.0771334
				577.586	0.0910332	577.586	0.0773487
				577.809	0.0916849	577.809	0.0777291
				577.995	0.0918997	577.995	0.0785748
				578.182	0.0922983	578.182	0.0781423
				578.405	0.0940164	578.405	0.0801244
				578.591	0.0932818	578.591	0.0786245
				578.777	0.0928657	578.777	0.0794728
				579.001	0.0940276	579.001	0.0794203
				579.187	0.0941534	579.187	0.0799928
				579.373	0.0931688	579.373	0.0801072
				579.596	0.0946324	579.596	0.080558
				579.783	0.0946111	579.783	0.080768
				580.006	0.095136	580.006	0.0807789
				580.192	0.0947591	580.192	0.0807963
				580.378	0.093026	580.378	0.0820703
				580.602	0.095523	580.602	0.081858
				580.788	0.0941872	580.788	0.0823372
				580.974	0.0932537	580.974	0.0807409
				581.197	0.0927443	581.197	0.0816721
				581.383	0.0953788	581.383	0.0826706
				581.606	0.0936759	581.606	0.0819181
				581.792	0.0927245	581.792	0.0835026
				581.978	0.0935248	581.978	0.0819754
				582.202	0.0933082	582.202	0.0828328
				582.388	0.0920279	582.388	0.0823401
				582.574	0.0927145	582.574	0.0830376
				582.797	0.0913131	582.797	0.0831295
				582.983	0.0912503	582.983	0.0834109
				583.206	0.0892232	583.206	0.083464
				583.392	0.0906153	583.392	0.0827098
				583.578	0.0896707	583.578	0.0836677
				583.801	0.0880559	583.801	0.0825393
				583.987	0.0885082	583.987	0.0827636
				584.21	0.0884897	584.21	0.0830402
				584.396	0.0874834	584.396	0.0832912
				584.582	0.0876529	584.582	0.0830605
				584.805	0.086796	584.805	0.0823516
				584.991	0.0854458	584.991	0.0820268
				585.177	0.0861999	585.177	0.0827672
				585.4	0.0836391	585.4	0.0813178
				585.586	0.083385	585.586	0.0816458
				585.809	0.0834321	585.809	0.0822299
				585.995	0.0819443	585.995	0.0820667
				586.18	0.0821997	586.18	0.0813728
				586.403	0.079951	586.403	0.0813737
				586.589	0.0803502	586.589	0.0812873
				586.775	0.0817418	586.775	0.0808417
				586.998	0.0787738	586.998	0.0806487
				587.184	0.0803883	587.184	0.0803816
				587.407	0.0781379	587.407	0.0799078
				587.592	0.0775068	587.592	0.0802517
				587.778	0.0767122	587.778	0.0789225
				588.001	0.0746962	588.001	0.0778185
				588.187	0.0740299	588.187	0.0791401
				588.41	0.0746895	588.41	0.0784684
				588.596	0.0720235	588.596	0.0777606
				588.781	0.0729926	588.781	0.0770357
				589.004	0.0725531	589.004	0.0769703
				589.19	0.0716348	589.19	0.0757972
				589.375	0.0700625	589.375	0.0759689
				589.598	0.0709542	589.598	0.0751252
				589.784	0.0692131	589.784	0.0753402
				590.007	0.067665	590.007	0.074289
				590.192	0.0689421	590.192	0.0741458
				590.378	0.0669051	590.378	0.0731672
				590.601	0.0671266	590.601	0.0729302
				590.786	0.0654115	590.786	0.072414
				591.009	0.0643269	591.009	0.0715826
				591.195	0.0651921	591.195	0.0711995
				591.38	0.0631804	591.38	0.0697696
				591.603	0.0630132	591.603	0.0695735
				591.788	0.0611985	591.788	0.0692099
				591.974	0.0623835	591.974	0.0688748
				592.197	0.0604383	592.197	0.0667089
				592.382	0.0612859	592.382	0.0677775
				592.605	0.0601338	592.605	0.0662974
				592.79	0.062114	592.79	0.0665358
				592.976	0.0589404	592.976	0.0648581
				593.198	0.0576559	593.198	0.06483
				593.384	0.0587321	593.384	0.064784
				593.607	0.0563142	593.607	0.0624244
				593.792	0.0575218	593.792	0.063579
				593.977	0.0562582	593.977	0.0621169
				594.2	0.0555546	594.2	0.0617496
				594.385	0.0561824	594.385	0.0618951
				594.608	0.0573334	594.608	0.0606552
				594.793	0.0560734	594.793	0.0598374
				594.979	0.0557551	594.979	0.0600606
				595.201	0.0552048	595.201	0.0590849
				595.387	0.0527991	595.387	0.0588043
				595.609	0.056091	595.609	0.0586704
				595.795	0.0534136	595.795	0.0584383
				595.98	0.054024	595.98	0.0574589
				596.202	0.0524573	596.202	0.0564706
				596.388	0.054095	596.388	0.055316
				596.61	0.0541925	596.61	0.055994
				596.795	0.0514352	596.795	0.0555032
				596.981	0.0527287	596.981	0.054471
				597.203	0.0536592	597.203	0.0558327
				597.388	0.0525672	597.388	0.0541685
				597.611	0.052596	597.611	0.0543547
				597.796	0.0519275	597.796	0.0536323
				597.981	0.0509276	597.981	0.0533443
				598.203	0.0525565	598.203	0.0534812
				598.389	0.0521856	598.389	0.0534989
				598.611	0.0545231	598.611	0.0536938
				598.796	0.0516163	598.796	0.053318
				598.982	0.0512172	598.982	0.0523156
				599.204	0.0512778	599.204	0.0522436
				599.389	0.0513387	599.389	0.0523079
				599.574	0.0516235	599.574	0.0527248
				599.796	0.0528749	599.796	0.0522218
				599.982	0.0542398	599.982	0.0521254
				600.204	0.0523041	600.204	0.0519448
				600.389	0.0523075	600.389	0.0523395
				600.611	0.0528877	600.611	0.0509232
				600.796	0.050687	600.796	0.051548
				600.981	0.0528074	600.981	0.0523283
				601.203	0.0533355	601.203	0.05286
				601.389	0.0541925	601.389	0.0522324
				601.611	0.0538855	601.611	0.0526433
				601.796	0.0545653	601.796	0.0516715
				601.981	0.0549328	601.981	0.0521281
				602.203	0.0537636	602.203	0.0520627
				602.388	0.0545406	602.388	0.0540193
				602.61	0.0542175	602.61	0.051837
				602.795	0.0550595	602.795	0.0528577
				602.98	0.0556115	602.98	0.0528054
				603.202	0.0551273	603.202	0.0540852
				603.387	0.0579666	603.387	0.0534732
				603.609	0.0573126	603.609	0.0535563
				603.794	0.0570436	603.794	0.0540424
				603.979	0.0555886	603.979	0.0539278
				604.201	0.0598981	604.201	0.0545036
				604.386	0.0586446	604.386	0.0540779
				604.608	0.0601045	604.608	0.0549861
				604.793	0.0603914	604.793	0.0553213
				604.978	0.0589386	604.978	0.0551446
				605.2	0.0581072	605.2	0.0552271
				605.385	0.058153	605.385	0.0564217
				605.606	0.0602934	605.606	0.05694
				605.791	0.0598993	605.791	0.0568773
				605.976	0.0615479	605.976	0.0577967
				606.198	0.0618375	606.198	0.0578733
				606.383	0.0652388	606.383	0.0580338
				606.605	0.0635692	606.605	0.0583406
				606.789	0.0623538	606.789	0.0598489
				607.011	0.0640029	607.011	0.0591457
				607.196	0.0641495	607.196	0.0603026
				607.381	0.0638432	607.381	0.0603076
				607.603	0.0644542	607.603	0.0614499
				607.787	0.0657512	607.787	0.0602883
				608.009	0.066352	608.009	0.0622222
				608.194	0.0654915	608.194	0.0623567
				608.379	0.0676758	608.379	0.0634012
				608.6	0.0676541	608.6	0.064116
				608.785	0.0683194	608.785	0.0649886
				609.007	0.0688204	609.007	0.0651426
				609.192	0.0696558	609.192	0.0659538
				609.376	0.0694104	609.376	0.0658501
				609.598	0.0704151	609.598	0.0668509
				609.783	0.0716042	609.783	0.0683876
				610.004	0.0729843	610.004	0.0679972
				610.189	0.0722958	610.189	0.0690256
				610.41	0.0730473	610.41	0.0698447
				610.595	0.0747315	610.595	0.0703961
				610.78	0.0748282	610.78	0.0713317
				611.001	0.0751411	611.001	0.0719083
				611.186	0.0752598	611.186	0.0739092
				611.407	0.0760349	611.407	0.0726598
				611.592	0.0772975	611.592	0.0733357
				611.777	0.0768759	611.777	0.0742601
				611.998	0.0778282	611.998	0.0756162
				612.183	0.078496	612.183	0.0755621
				612.404	0.0790363	612.404	0.076606
				612.589	0.0804292	612.589	0.0766605
				612.81	0.0805807	612.81	0.0777661
				612.995	0.08167	612.995	0.0788499
				613.179	0.0830617	613.179	0.0803166
				613.4	0.0831385	613.4	0.0804658
				613.585	0.0839525	613.585	0.0805375
				613.806	0.086562	613.806	0.0821167
				613.991	0.0840267	613.991	0.0827899
				614.175	0.0859154	614.175	0.0837926
				614.397	0.0866052	614.397	0.0847052
				614.581	0.0859826	614.581	0.084707
				614.802	0.0900316	614.802	0.0849539
				614.987	0.0902153	614.987	0.0867631
				615.208	0.0898994	615.208	0.0874827
				615.393	0.0915103	615.393	0.0879104
				615.577	0.0926916	615.577	0.0887038
				615.798	0.0938556	615.798	0.0896711
				615.983	0.0939556	615.983	0.0900565
				616.204	0.0944453	616.204	0.0912779
				616.388	0.0957278	616.388	0.0925132
				616.609	0.0973321	616.609	0.0925634
				616.794	0.0981795	616.794	0.0925918
				616.978	0.0984899	616.978	0.0940711
				617.199	0.0999967	617.199	0.0953278
				617.384	0.100109	617.384	0.0953077
				617.605	0.103108	617.605	0.0975803
				617.789	0.103931	617.789	0.097166
				618.01	0.103655	618.01	0.0981762
				618.194	0.105275	618.194	0.100471
				618.379	0.105083	618.379	0.099653
				618.6	0.10755	618.6	0.10116
				618.784	0.108515	618.784	0.101999
				619.005	0.110046	619.005	0.103587
				619.189	0.109308	619.189	0.104295
				619.41	0.112619	619.41	0.104478
				619.595	0.113805	619.595	0.105412
				619.779	0.115854	619.779	0.105902
				620	0.117011	620	0.107814
				620.184	0.11955	620.184	0.109938
				620.405	0.120141	620.405	0.110618
				620.589	0.120904	620.589	0.111099
				620.81	0.122552	620.81	0.112903
				620.994	0.126125	620.994	0.113193
				621.178	0.128992	621.178	0.114702
				621.399	0.12821	621.399	0.116499
				621.583	0.131468	621.583	0.116563
				621.804	0.133803	621.804	0.117144
				621.988	0.136662	621.988	0.119898
				622.209	0.136828	622.209	0.120294
				622.393	0.138529	622.393	0.121334
				622.577	0.140243	622.577	0.122944
				622.798	0.144164	622.798	0.125021
				622.982	0.145953	622.982	0.125578
				623.203	0.149476	623.203	0.127229
				623.387	0.152615	623.387	0.12858
				623.607	0.153666	623.607	0.130828
				623.792	0.156914	623.792	0.132035
				624.012	0.157032	624.012	0.133084
				624.196	0.15931	624.196	0.134121
				624.38	0.161721	624.38	0.136141
				624.601	0.165618	624.601	0.136906
				624.785	0.166994	624.785	0.139432
				625.006	0.169877	625.006	0.140246
				625.189	0.170519	625.189	0.142177
				625.41	0.173963	625.41	0.14369
				625.594	0.177315	625.594	0.145165
				625.778	0.178917	625.778	0.146895
				625.999	0.182525	625.999	0.149309
				626.182	0.185529	626.182	0.150797
				626.403	0.18806	626.403	0.152052
				626.587	0.190053	626.587	0.152983
				626.808	0.193752	626.808	0.154925
				626.991	0.195192	626.991	0.157904
				627.212	0.198133	627.212	0.159146
				627.396	0.199662	627.396	0.159979
				627.58	0.202782	627.58	0.162605
				627.8	0.205006	627.8	0.162824
				627.984	0.205044	627.984	0.163434
				628.204	0.209798	628.204	0.166884
				628.388	0.211571	628.388	0.169064
				628.609	0.21205	628.609	0.169646
				628.792	0.215414	628.792	0.171391
				629.013	0.215814	629.013	0.172802
				629.196	0.216636	629.196	0.174099
				629.38	0.219107	629.38	0.175313
				629.601	0.220707	629.601	0.176803
				629.784	0.22382	629.784	0.181326
				630.005	0.224113	630.005	0.181121
				630.188	0.225969	630.188	0.182651
				630.409	0.227117	630.409	0.184505
				630.592	0.228688	630.592	0.185799
				630.812	0.230603	630.812	0.188982
				630.996	0.230484	630.996	0.189596
				631.18	0.231862	631.18	0.190253
				631.4	0.232882	631.4	0.191695
				631.584	0.234355	631.584	0.19256
				631.804	0.232149	631.804	0.194731
				631.987	0.233508	631.987	0.195594
				632.208	0.234773	632.208	0.197346
				632.391	0.233265	632.391	0.198474
				632.611	0.232304	632.611	0.199493
				632.795	0.233221	632.795	0.201096
				632.979	0.232374	632.979	0.203873
				633.199	0.23441	633.199	0.20383
				633.382	0.233628	633.382	0.205362
				633.602	0.233308	633.602	0.206773
				633.786	0.23198	633.786	0.207805
				634.006	0.230923	634.006	0.209336
				634.189	0.22889	634.189	0.210247
				634.409	0.229388	634.409	0.21102
				634.593	0.226889	634.593	0.212735
				634.813	0.226471	634.813	0.213569
				634.996	0.225668	634.996	0.213997
				635.18	0.222282	635.18	0.217047
				635.4	0.220732	635.4	0.216477
				635.583	0.218866	635.583	0.217769
				635.803	0.215291	635.803	0.220097
				635.987	0.214752	635.987	0.22026
				636.207	0.214453	636.207	0.221193
				636.39	0.210461	636.39	0.222092
				636.61	0.208756	636.61	0.222947
				636.793	0.208514	636.793	0.224146
				637.013	0.203589	637.013	0.226455
				637.197	0.203993	637.197	0.225132
				637.38	0.200999	637.38	0.226467
				637.6	0.196881	637.6	0.227592
				637.783	0.194566	637.783	0.228684
				638.003	0.191732	638.003	0.229426
				638.186	0.190057	638.186	0.22822
				638.406	0.187927	638.406	0.231591
				638.589	0.184914	638.589	0.229376
				638.809	0.180618	638.809	0.232918
				638.992	0.179444	638.992	0.231269
				639.212	0.17574	639.212	0.233372
				639.395	0.171863	639.395	0.234021
				639.578	0.171358	639.578	0.233203
				639.798	0.166473	639.798	0.233764
				639.981	0.164221	639.981	0.233873
				640.201	0.161652	640.201	0.233944
				640.384	0.158124	640.384	0.232981
				640.604	0.156782	640.604	0.233993
				640.787	0.152946	640.787	0.234098
				641.007	0.151369	641.007	0.231559
				641.19	0.148286	641.19	0.234296
				641.409	0.144515	641.409	0.233049
				641.592	0.144246	641.592	0.232471
				641.812	0.139902	641.812	0.231784
				641.995	0.136688	641.995	0.229951
				642.178	0.133091	642.178	0.229205
				642.398	0.131401	642.398	0.228584
				642.581	0.128965	642.581	0.227438
				642.801	0.126233	642.801	0.226378
				642.983	0.123871	642.983	0.22442
				643.203	0.11964	643.203	0.222647
				643.386	0.118162	643.386	0.220215
				643.606	0.114601	643.606	0.218164
				643.788	0.113148	643.788	0.216618
				644.008	0.111781	644.008	0.215055
				644.191	0.109074	644.191	0.211483
				644.41	0.106002	644.41	0.209846
				644.593	0.10301	644.593	0.206957
				644.813	0.100453	644.813	0.202702
				644.995	0.0973134	644.995	0.200219
				645.178	0.095033	645.178	0.197494
				645.398	0.0928526	645.398	0.194246
				645.581	0.0916437	645.581	0.189407
				645.8	0.0894764	645.8	0.18891
				645.983	0.0875045	645.983	0.183921
				646.202	0.0865083	646.202	0.179927
				646.385	0.0833333	646.385	0.177749
				646.604	0.0804909	646.604	0.173234
				646.787	0.0781338	646.787	0.169149
				647.007	0.0753944	647.007	0.163826
				647.189	0.0763718	647.189	0.160977
				647.409	0.0759565	647.409	0.158203
				647.591	0.0723663	647.591	0.154505
				647.811	0.0702375	647.811	0.149887
				647.993	0.0687	647.993	0.145456
				648.213	0.0655789	648.213	0.141175
				648.395	0.0642135	648.395	0.136701
				648.578	0.0633885	648.578	0.13355
				648.797	0.062386	648.797	0.129717
				648.98	0.0607213	648.98	0.125194
				649.199	0.0596043	649.199	0.122529
				649.382	0.0558336	649.382	0.118053
				649.601	0.0566514	649.601	0.115319
				649.783	0.0526384	649.783	0.111746
				650.003	0.0538251	650.003	0.106405
				650.185	0.0535838	650.185	0.10492
				650.404	0.0506418	650.404	0.100479
				650.587	0.0489658	650.587	0.0969258
				650.806	0.0495642	650.806	0.0945343
				650.988	0.0481632	650.988	0.0916049
				651.207	0.0453023	651.207	0.0888148
				651.39	0.0461697	651.39	0.0846879
				651.609	0.0421921	651.609	0.0807878
				651.792	0.0419135	651.792	0.0797456
				652.011	0.0425448	652.011	0.0772093
				652.193	0.0422442	652.193	0.0740567
				652.412	0.040368	652.412	0.0718254
				652.595	0.0411116	652.595	0.0698742
				652.813	0.0392244	652.813	0.0663872
				652.996	0.0380081	652.996	0.0648872
				653.178	0.038644	653.178	0.0639361
				653.397	0.0358752	653.397	0.0588563
				653.58	0.0336067	653.58	0.0579444
				653.798	0.0342453	653.798	0.0557677
				653.981	0.0341094	653.981	0.0530934
				654.2	0.0329849	654.2	0.0522466
				654.382	0.0341041	654.382	0.0505144
				654.601	0.0314017	654.601	0.0480087
				654.783	0.0322361	654.783	0.0461122
				655.002	0.0315414	655.002	0.0456217
				655.184	0.0299925	655.184	0.0442779
				655.403	0.0312047	655.403	0.0427884
				655.586	0.0300614	655.586	0.0411898
				655.804	0.0288989	655.804	0.0399849
				655.987	0.0273689	655.987	0.0375269
				656.205	0.0274805	656.205	0.0378036
				656.388	0.026056	656.388	0.0353985
				656.606	0.0269024	656.606	0.0344203
				656.789	0.0253178	656.789	0.0335506
				657.007	0.0237999	657.007	0.0316021
				657.189	0.0249455	657.189	0.0306237
				657.408	0.0241325	657.408	0.0307796
				657.59	0.0224829	657.59	0.0296484
				657.809	0.0228148	657.809	0.0275828
				657.991	0.0238543	657.991	0.027606
				658.21	0.022248	658.21	0.0254981
				658.392	0.0229026	658.392	0.0264048
				658.61	0.0214625	658.61	0.024097
				658.793	0.0215309	658.793	0.0236937
				659.011	0.020823	659.011	0.0237707
				659.193	0.0203141	659.193	0.0222687
				659.412	0.0204819	659.412	0.0220661
				659.594	0.0199886	659.594	0.022818
				659.812	0.0196676	659.812	0.0213402
				659.994	0.0197992	659.994	0.0202552
				660.213	0.01923	660.213	0.0197637
				660.395	0.0197209	660.395	0.0203106
				660.613	0.0179812	660.613	0.0189584
				660.795	0.0180992	660.795	0.0196089
				661.014	0.018494	661.014	0.0187199
				661.196	0.0172155	661.196	0.0173826
				661.414	0.0172901	661.414	0.0183406
				661.596	0.0184748	661.596	0.0176675
				661.814	0.0175669	661.814	0.0163578
				661.996	0.0150673	661.996	0.0167473
				662.178	0.0164393	662.178	0.0162571
				662.397	0.016334	662.397	0.0161492
				662.579	0.0160997	662.579	0.0162076
				662.797	0.0172362	662.797	0.0155836
				662.979	0.0181371	662.979	0.0151062
				663.197	0.0162465	663.197	0.0144759
				663.379	0.0155768	663.379	0.0149098
				663.597	0.0152669	663.597	0.013435
				663.779	0.0149398	663.779	0.0137258
				663.997	0.0161499	663.997	0.0133794
				664.179	0.0137645	664.179	0.0140209
				664.397	0.0123262	664.397	0.0140369
				664.579	0.0157024	664.579	0.0129503
				664.797	0.0142798	664.797	0.0131748
				664.979	0.0142846	664.979	0.0126961
				665.197	0.012422	665.197	0.0127229
				665.379	0.0151735	665.379	0.0133417
				665.597	0.0128364	665.597	0.0124014
				665.779	0.0138944	665.779	0.0125653
				665.997	0.0152267	665.997	0.0136161
				666.179	0.0132114	666.179	0.0125672
				666.397	0.0129046	666.397	0.011771
				666.615	0.0130178	666.615	0.0121221
				666.797	0.0131994	666.797	0.0117624
				667.015	0.0119594	667.015	0.0114131
				667.196	0.0131629	667.196	0.0110685
				667.414	0.0128756	667.414	0.0119939
				667.596	0.00973062	667.596	0.0108006
				667.814	0.0123322	667.814	0.0120216
				667.995	0.0111827	667.995	0.011401
				668.213	0.010796	668.213	0.010623
				668.395	0.00993135	668.395	0.011555
				668.613	0.0109186	668.613	0.0122659
				668.794	0.0119262	668.794	0.0110803
				669.012	0.0114089	669.012	0.0118799
				669.194	0.0110638	669.194	0.0114471
				669.412	0.0131956	669.412	0.0105555
				669.593	0.0114129	669.593	0.0115748
				669.811	0.0110873	669.811	0.010336
				669.993	0.011176	669.993	0.0114533
				670.21	0.0107039	670.21	0.0107792
				670.392	0.0103085	670.392	0.0106253
				670.61	0.0144715	670.61	0.0108708
				670.791	0.00943283	670.791	0.0105428
				671.009	0.0111106	671.009	0.0106648
				671.19	0.00899983	671.19	0.0110677
				671.408	0.0119383	671.408	0.0107475
				671.59	0.00886288	671.59	0.0096568
				671.807	0.0114411	671.807	0.012567
				671.989	0.0109687	671.989	0.00971116
				672.206	0.010624	672.206	0.0104943
				672.388	0.00953597	672.388	0.0104502
				672.605	0.0107334	672.605	0.0114843
				672.787	0.0122425	672.787	0.0110533
				673.004	0.0110257	673.004	0.0119142
				673.186	0.00989013	673.186	0.0105306
				673.403	0.00830076	673.403	0.0103736
				673.585	0.00773806	673.585	0.0110049
				673.802	0.00801282	673.802	0.0102691
				673.983	0.00862452	673.983	0.0105419
				674.201	0.0102176	674.201	0.00991275
				674.382	0.00949873	674.382	0.010676
				674.6	0.0081201	674.6	0.00929179
				674.781	0.00996131	674.781	0.0108775
				674.999	0.00825831	674.999	0.00950018
				675.18	0.00927018	675.18	0.0109235
				675.397	0.00824617	675.397	0.0109733
				675.615	0.00828309	675.615	0.0105616
				675.796	0.00670989	675.796	0.0100631
				676.013	0.00735702	676.013	0.00986894
				676.194	0.00878744	676.194	0.0102834
				676.412	0.00876119	676.412	0.00936797
				676.593	0.0107411	676.593	0.0102109
				676.81	0.00960935	676.81	0.00942389
				676.991	0.00887906	676.991	0.00956383
				677.209	0.00824724	677.209	0.0103119
				677.39	0.00920472	677.39	0.00908891
				677.607	0.00961418	677.607	0.00863147
				677.788	0.00879282	677.788	0.010232
				678.005	0.00923981	678.005	0.00896771
				678.187	0.00844267	678.187	0.00968143
				678.404	0.00735794	678.404	0.0107099
				678.585	0.00809122	678.585	0.00932329
				678.802	0.00832386	678.802	0.00928447
				678.983	0.00779913	678.983	0.00936854
				679.2	0.00686006	679.2	0.00975345
				679.381	0.00922251	679.381	0.010246
				679.598	0.00792589	679.598	0.0083528
				679.779	0.00917709	679.779	0.00838476
				679.996	0.00864072	679.996	0.00981636
				680.214	0.0086474	680.214	0.00902306
				680.395	0.0100017	680.395	0.00819817
				680.612	0.00742884	680.612	0.00871546
				680.793	0.00792859	680.793	0.00900313
				681.01	0.0083354	681.01	0.00910551
				681.191	0.00604324	681.191	0.00820992
				681.408	0.00663645	681.408	0.00812765
				681.588	0.00574478	681.588	0.00744764
				681.806	0.00680722	681.806	0.00864515
				681.986	0.00680556	681.986	0.00822548
				682.203	0.00637547	682.203	0.00703096
				682.384	0.00690639	682.384	0.00694702
				682.601	0.00907711	682.601	0.00719416
				682.782	0.00689981	682.782	0.00846071
				682.999	0.00700928	682.999	0.00760815
				683.216	0.00532109	683.216	0.00780068
				683.397	0.00707887	683.397	0.00801726
				683.614	0.00566588	683.614	0.0076206
				683.794	0.00719722	683.794	0.00567169
				684.011	0.00640231	684.011	0.0075659
				684.192	0.00739908	684.192	0.0066901
				684.409	0.00626793	684.409	0.00664691
				684.589	0.00681557	684.589	0.00599768
				684.806	0.00623534	684.806	0.00654378
				684.987	0.00649286	684.987	0.00684047
				685.204	0.00795845	685.204	0.00709924
				685.384	0.00653684	685.384	0.00627675
				685.601	0.0069858	685.601	0.00754939
				685.782	0.00571728	685.782	0.00755928
				685.998	0.00704193	685.998	0.00658343
				686.215	0.00736936	686.215	0.00645451
				686.396	0.00582564	686.396	0.00534975
				686.612	0.00780202	686.612	0.00626328
				686.793	0.00731219	686.793	0.00577268
				687.01	0.00542626	687.01	0.00559764
				687.19	0.00817675	687.19	0.00604571
				687.407	0.00701579	687.407	0.00596196
				687.587	0.00391922	687.587	0.00554736
				687.804	0.00533976	687.804	0.0054141
				687.984	0.0055548	687.984	0.005924
				688.201	0.00831229	688.201	0.00626717
				688.381	0.00541956	688.381	0.00496422
				688.598	0.00372547	688.598	0.00515025
				688.815	0.00536731	688.815	0.00686885
				688.995	0.00590436	688.995	0.00570557
				689.212	0.00532902	689.212	0.0053783
				689.392	0.00559174	689.392	0.00487055
				689.609	0.00675135	689.609	0.00600329
				689.789	0.00520909	689.789	0.0046747
				690.005	0.00624489	690.005	0.0049818
				690.186	0.00517186	690.186	0.00589549
				690.402	0.00704911	690.402	0.00445893
				690.582	0.00355116	690.582	0.00467618
				690.799	0.00791469	690.799	0.00611765
				691.015	0.00606754	691.015	0.00521765
				691.196	0.00723682	691.196	0.00498561
				691.412	0.00598677	691.412	0.00444647
				691.592	0.00308966	691.592	0.00438197
				691.808	0.00561111	691.808	0.00454969
				691.989	0.00707686	691.989	0.00473609
				692.205	0.00466687	692.205	0.00457625
				692.385	0.00571005	692.385	0.0030404
				692.602	0.00508301	692.602	0.00406529
				692.782	0.00606744	692.782	0.0048966
				692.998	0.00537851	692.998	0.00518987
				693.214	0.00605158	693.214	0.00452295
				693.395	0.00519773	693.395	0.00460146
				693.611	0.00704271	693.611	0.00356137
				693.791	0.00702088	693.791	0.0048619
				694.007	0.00470891	694.007	0.00355994
				694.187	0.00567099	694.187	0.00407469
				694.403	0.00496621	694.403	0.00389675
				694.583	0.00451509	694.583	0.00391047
				694.8	0.00539759	694.8	0.00320531
				695.016	0.00763709	695.016	0.00341474
				695.196	0.00482487	695.196	0.00403386
				695.412	0.00484685	695.412	0.00321891
				695.592	0.00466929	695.592	0.00421121
				695.808	0.00413488	695.808	0.00421388
				695.988	0.00453042	695.988	0.00448712
				696.204	0.00398946	696.204	0.00286283
				696.384	0.0048504	696.384	0.00299766
				696.6	0.00533977	696.6	0.00327681
				696.816	0.00449687	696.816	0.00338706
				696.996	0.00440863	696.996	0.0030555
				697.212	0.00469809	697.212	0.00355937
				697.392	0.00310298	697.392	0.0034801
				697.608	0.00613555	697.608	0.00258569
				697.788	0.00553382	697.788	0.00336948
				698.004	0.00463456	698.004	0.00335311
				698.184	0.00424289	698.184	0.00418628
				698.4	0.00655669	698.4	0.00397845
				698.615	0.00295285	698.615	0.00251556
				698.795	0.00580878	698.795	0.00303405
				699.011	0.00617961	699.011	0.00325327
				699.191	0.00433439	699.191	0.00150195
				699.407	0.00610886	699.407	0.00403349
				699.587	0.00387552	699.587	0.00299486
				699.802	0.00577324	699.802	0.00215736
				699.982	0.00336834	699.982	0.00271237

## Sheet: Fig2a
q/A-1	I(q) apo 2	q/A-1	I(q) holo
0.00326082	14.8	0.00308286	11.6
0.00373235	16	0.00355715	26.5
0.00420389	22	0.00403144	32.3
0.00467542	22.3	0.00450572	32.1
0.00514695	19.6	0.00498001	31.1
0.00561849	19.4	0.0054543	30.8
0.00609002	19.1	0.00592858	30.4
0.00656156	20.3	0.00640287	29.6
0.00703309	18.9	0.00687715	29.2
0.00750463	18.1	0.00735144	28.8
0.00797616	18	0.00782573	28.8
0.0084477	17.9	0.00830001	28.5
0.00891923	17.7	0.0087743	28.4
0.00939077	17.6	0.00924859	28.2
0.0098623	17.7	0.00972287	27.6
0.0103338	18	0.0101972	27.6
0.0108054	17.9	0.0106715	27.5
0.0112769	18	0.0111457	27.4
0.0117484	17.7	0.01162	27.1
0.01222	18.1	0.0120943	27
0.0126915	17.9	0.0125686	26.8
0.0131631	18	0.0130429	26.6
0.0136346	17.9	0.0135172	26.4
0.0141061	17.4	0.0139915	26.1
0.0145776	17.6	0.0144657	25.9
0.0150492	17.9	0.01494	25.8
0.0155207	17.9	0.0154143	25.7
0.0159923	17.7	0.0158886	25.4
0.0164638	17.2	0.0163629	25.3
0.0169353	17.3	0.0168372	25.1
0.0174069	17.3	0.0173115	24.8
0.0178784	17.4	0.0177857	24.6
0.0183499	17.4	0.01826	24.4
0.0188215	17.1	0.0187343	24.3
0.019293	17	0.0192086	24.1
0.0197645	17	0.0196829	23.9
0.0202361	17.1	0.0201572	23.7
0.0207076	16.9	0.0206315	23.4
0.0211791	16.6	0.0211057	23.3
0.0216507	16.6	0.02158	22.9
0.0221222	16.6	0.0220543	22.8
0.0225937	16.5	0.0225286	22.7
0.0230653	16.3	0.0230029	22.4
0.0235368	16.5	0.0234772	22.3
0.0240084	16.6	0.0239515	22
0.0244799	16.2	0.0244258	21.7
0.0249514	16.1	0.0249	21.6
0.0254229	16	0.0253743	21.4
0.0258945	15.9	0.0258486	21.1
0.026366	16.2	0.0263229	21
0.0268376	16.3	0.0267972	20.8
0.0273091	16	0.0272715	20.5
0.0277806	15.6	0.0277458	20.3
0.0282522	15.6	0.02822	20.1
0.0287237	15.8	0.0286943	19.9
0.0291952	15.8	0.0291686	19.7
0.0296668	15.5	0.0296429	19.4
0.0301383	15.6	0.0301172	19.3
0.0306098	15.6	0.0305915	19.1
0.0310814	15.3	0.0310658	18.9
0.0315529	15	0.0315401	18.7
0.0320244	15	0.0320143	18.6
0.032496	15	0.0324886	18.4
0.0329675	14.9	0.0329629	18.2
0.033439	14.9	0.0334372	18
0.0339106	14.6	0.0339115	17.8
0.0343821	14.5	0.0343858	17.6
0.0348536	14.7	0.0348601	17.5
0.0353252	14.7	0.0353344	17.2
0.0357967	14.3	0.0358086	17
0.0362683	14.4	0.0362829	16.8
0.0367398	14.3	0.0367572	16.5
0.0372113	14.3	0.0372315	16.5
0.0376829	14.2	0.0377058	16.2
0.0381544	14	0.0381801	16
0.0386259	13.9	0.0386543	15.9
0.0390975	13.6	0.0391286	15.7
0.039569	13.5	0.0396029	15.5
0.0400405	13.6	0.0400772	15.3
0.0405121	13.3	0.0405515	15.2
0.0409836	13.6	0.0410258	15
0.0414551	13.4	0.0415001	14.9
0.0419267	13.4	0.0419744	14.6
0.0423982	13.4	0.0424486	14.4
0.0428697	13.3	0.0429229	14.3
0.0433413	13.1	0.0433972	14.2
0.0438128	12.9	0.0438715	14
0.0442844	12.8	0.0443458	13.8
0.0447559	12.8	0.0448201	13.6
0.0452274	12.7	0.0452944	13.6
0.045699	12.5	0.0457687	13.3
0.0461705	12.5	0.0462429	13.2
0.046642	12.8	0.0467172	13
0.0471136	12.5	0.0471915	13
0.0475851	12	0.0476658	12.8
0.0480566	12	0.0481401	12.5
0.0485282	12	0.0486144	12.5
0.0489997	12.1	0.0490886	12.3
0.0494712	11.9	0.0495629	12.3
0.0499428	11.7	0.0500372	12
0.0504143	11.5	0.0505115	11.9
0.0508858	11.5	0.0509858	11.7
0.0513574	11.3	0.0514601	11.6
0.0518289	11.1	0.0519344	11.4
0.0523004	10.9	0.0524087	11.3
0.052772	11.1	0.0528829	11.1
0.0532435	11.1	0.0533572	11
0.053715	11	0.0538315	10.9
0.0541866	10.9	0.0543058	10.8
0.0546581	10.8	0.0547801	10.7
0.0551297	10.7	0.0552544	10.5
0.0556012	10.7	0.0557287	10.4
0.0560727	10.4	0.056203	10.2
0.0565442	10.3	0.0566772	10.2
0.0570158	10.2	0.0571515	9.98
0.0574873	10.3	0.0576258	9.86
0.0579589	10.2	0.0581001	9.81
0.0584304	9.89	0.0585744	9.57
0.0589019	9.93	0.0590487	9.54
0.0593735	9.85	0.059523	9.41
0.059845	9.54	0.0599972	9.27
0.0603165	9.44	0.0604715	9.23
0.0607881	9.58	0.0609458	9.1
0.0612596	9.67	0.0614201	9.02
0.0617311	9.46	0.0618944	8.77
0.0622027	9.42	0.0623687	8.81
0.0626742	9.21	0.062843	8.63
0.0631457	9.09	0.0633173	8.56
0.0636173	8.99	0.0637915	8.44
0.0640888	8.73	0.0642658	8.37
0.0645604	8.73	0.0647401	8.29
0.0650319	8.76	0.0652144	8.26
0.0655034	8.87	0.0656887	8.07
0.065975	8.58	0.066163	7.99
0.0664465	8.33	0.0666373	7.85
0.066918	8.2	0.0671115	7.77
0.0673896	8.29	0.0675858	7.71
0.0678611	8.04	0.0680601	7.65
0.0683326	7.97	0.0685344	7.52
0.0688042	7.82	0.0690087	7.41
0.0692757	7.9	0.069483	7.35
0.0697472	8.2	0.0699573	7.18
0.0702188	7.92	0.0704315	7.05
0.0706903	7.66	0.0709058	7.03
0.0711618	7.77	0.0713801	6.94
0.0716334	7.74	0.0718544	6.9
0.0721049	7.74	0.0723287	6.88
0.0725764	7.41	0.072803	6.73
0.073048	7.09	0.0732773	6.66
0.0735195	6.98	0.0737515	6.53
0.073991	7.07	0.0742258	6.41
0.0744626	6.98	0.0747001	6.33
0.0749341	6.68	0.0751744	6.33
0.0754057	6.74	0.0756487	6.21
0.0758772	6.79	0.076123	6.17
0.0763487	6.76	0.0765973	6.1
0.0768203	6.76	0.0770716	6.03
0.0772918	6.63	0.0775458	5.94
0.0777633	6.76	0.0780201	5.83
0.0782349	6.68	0.0784944	5.8
0.0787064	6.45	0.0789687	5.74
0.0791779	6.24	0.079443	5.58
0.0796495	6.16	0.0799173	5.57
0.080121	5.97	0.0803916	5.53
0.0805925	5.98	0.0808659	5.43
0.0810641	5.92	0.0813401	5.33
0.0815356	5.82	0.0818144	5.3
0.0820071	5.8	0.0822887	5.21
0.0824787	5.94	0.082763	5.14
0.0829502	5.85	0.0832373	5.03
0.0834217	5.65	0.0837116	5.01
0.0838933	5.72	0.0841859	5.02
0.0843648	5.66	0.0846601	4.95
0.0848363	5.62	0.0851344	4.85
0.0853079	5.55	0.0856087	4.77
0.0857794	5.51	0.086083	4.73
0.086251	5.42	0.0865573	4.66
0.0867225	5.4	0.0870316	4.59
0.087194	5.35	0.0875059	4.59
0.0876655	5.21	0.0879801	4.5
0.0881371	5.13	0.0884544	4.33
0.0886086	5.09	0.0889287	4.41
0.0890802	5.05	0.089403	4.3
0.0895517	4.98	0.0898773	4.24
0.0900232	4.9	0.0903516	4.17
0.0904948	4.81	0.0908259	4.09
0.0909663	4.77	0.0913001	4.04
0.0914378	4.71	0.0917744	4.06
0.0919094	4.63	0.0922487	3.92
0.0923809	4.6	0.092723	3.87
0.0928524	4.51	0.0931973	3.88
0.093324	4.47	0.0936716	3.85
0.0937955	4.41	0.0941459	3.72
0.094267	4.34	0.0946202	3.74
0.0947386	4.29	0.0950944	3.66
0.0952101	4.23	0.0955687	3.6
0.0956816	4.17	0.096043	3.56
0.0961532	4.08	0.0965173	3.49
0.0966247	4.04	0.0969916	3.53
0.0970962	3.99	0.0974659	3.41
0.0975678	3.88	0.0979402	3.39
0.0980393	3.85	0.0984145	3.33
0.0985109	3.81	0.0988887	3.26
0.0989824	3.72	0.099363	3.22
0.0994539	3.67	0.0998373	3.19
0.0999255	3.63	0.100312	3.1
0.100397	3.58	0.100786	3.06
0.100868	3.51	0.10126	3.03
0.10134	3.45	0.101735	3.01
0.101812	3.44	0.102209	2.93
0.102283	3.39	0.102683	2.87
0.102755	3.34	0.103157	2.87
0.103226	3.27	0.103632	2.71
0.103698	3.21	0.104106	2.8
0.104169	3.21	0.10458	2.78
0.104641	3.15	0.105054	2.68
0.105112	3.12	0.105529	2.64
0.105584	3.07	0.106003	2.6
0.106055	3.02	0.106477	2.55
0.106527	2.96	0.106952	2.55
0.106998	2.89	0.107426	2.46
0.10747	2.83	0.1079	2.44
0.107942	2.81	0.108374	2.41
0.108413	2.76	0.108849	2.34
0.108885	2.72	0.109323	2.3
0.109356	2.68	0.109797	2.28
0.109828	2.63	0.110272	2.25
0.110299	2.59	0.110746	2.22
0.110771	2.56	0.11122	2.18
0.111242	2.49	0.111695	2.1
0.111714	2.48	0.112169	2.12
0.112185	2.45	0.112643	2.07
0.112657	2.42	0.113117	2.01
0.113128	2.37	0.113592	2.02
0.1136	2.33	0.114066	1.95
0.114072	2.31	0.11454	1.93
0.114543	2.26	0.115015	1.92
0.115015	2.21	0.115489	1.92
0.115486	2.15	0.115963	1.85
0.115958	2.13	0.116437	1.87
0.116429	2.08	0.116912	1.84
0.116901	2.04	0.117386	1.75
0.117372	2.03	0.11786	1.75
0.117844	1.99	0.118334	1.74
0.118315	1.95	0.118809	1.68
0.118787	1.93	0.119283	1.64
0.119258	1.91	0.119757	1.58
0.11973	1.89	0.120232	1.6
0.120202	1.86	0.120706	1.59
0.120673	1.8	0.12118	1.52
0.121145	1.74	0.121654	1.48
0.121616	1.72	0.122129	1.51
0.122088	1.7	0.122603	1.47
0.122559	1.65	0.123077	1.41
0.123031	1.62	0.123552	1.46
0.123502	1.58	0.124026	1.39
0.123974	1.57	0.1245	1.34
0.124445	1.55	0.124975	1.29
0.124917	1.5	0.125449	1.28
0.125388	1.45	0.125923	1.3
0.12586	1.44	0.126397	1.23
0.126331	1.46	0.126872	1.2
0.126803	1.45	0.127346	1.19
0.127275	1.36	0.12782	1.18
0.127746	1.34	0.128295	1.17
0.128218	1.31	0.128769	1.13
0.128689	1.28	0.129243	1.12
0.129161	1.26	0.129717	1.05
0.129632	1.26	0.130192	1.02
0.130104	1.22	0.130666	1.03
0.130575	1.18	0.13114	1.02
0.131047	1.16	0.131614	0.979
0.131518	1.15	0.132089	1
0.13199	1.12	0.132563	0.962
0.132461	1.1	0.133037	0.941
0.132933	1.07	0.133512	0.91
0.133404	1.03	0.133986	0.922
0.133876	1.01	0.13446	0.892
0.134348	1.02	0.134935	0.852
0.134819	1.02	0.135409	0.848
0.135291	0.985	0.135883	0.841
0.135762	0.957	0.136357	0.864
0.136234	0.933	0.136832	0.788
0.136705	0.909	0.137306	0.785
0.137177	0.891	0.13778	0.762
0.137648	0.876	0.138255	0.734
0.13812	0.84	0.138729	0.766
0.138591	0.826	0.139203	0.69
0.139063	0.815	0.139677	0.642
0.139534	0.793	0.140152	0.665
0.140006	0.795	0.140626	0.658
0.140478	0.794	0.1411	0.637
0.140949	0.758	0.141574	0.67
0.141421	0.734	0.142049	0.636
0.141892	0.73	0.142523	0.596
0.142364	0.714	0.142997	0.582
0.142835	0.694	0.143472	0.573
0.143307	0.674	0.143946	0.564
0.143778	0.68	0.14442	0.588
0.14425	0.679	0.144895	0.52
0.144721	0.662	0.145369	0.508
0.145193	0.637	0.145843	0.524
0.145664	0.611	0.146317	0.499
0.146136	0.6	0.146792	0.488
0.146607	0.599	0.147266	0.481
0.147079	0.584	0.14774	0.443
0.147551	0.571	0.148214	0.48
0.148022	0.556	0.148689	0.503
0.148494	0.505	0.149163	0.393
0.148965	0.514	0.149637	0.436
0.149437	0.523	0.150112	0.432
0.149908	0.511	0.150586	0.41
0.15038	0.49	0.15106	0.406
0.150851	0.487	0.151534	0.371
0.151323	0.475	0.152009	0.373
0.151794	0.442	0.152483	0.37
0.152266	0.451	0.152957	0.38
0.152737	0.451	0.153432	0.342
0.153209	0.427	0.153906	0.35
0.15368	0.439	0.15438	0.371
0.154152	0.428	0.154855	0.349
0.154623	0.403	0.155329	0.329
0.155095	0.411	0.155803	0.319
0.155567	0.417	0.156277	0.328
0.156038	0.41	0.156752	0.313
0.15651	0.392	0.157226	0.316
0.156981	0.362	0.1577	0.296
0.157453	0.352	0.158175	0.29
0.157924	0.333	0.158649	0.249
0.158396	0.344	0.159123	0.228
0.158867	0.335	0.159597	0.294
0.159339	0.345	0.160072	0.262
0.15981	0.297	0.160546	0.245
0.160282	0.286	0.16102	0.199
0.160753	0.29	0.161495	0.213
0.161225	0.294	0.161969	0.23
0.161696	0.284	0.162443	0.199
0.162168	0.287	0.162917	0.228
0.16264	0.285	0.163392	0.207
0.163111	0.277	0.163866	0.199
0.163583	0.285	0.16434	0.17
0.164054	0.274	0.164815	0.209
0.164526	0.265	0.165289	0.186
0.164997	0.236	0.165763	0.181
0.165469	0.237	0.166237	0.202
0.16594	0.241	0.166712	0.176
0.166412	0.228	0.167186	0.179
0.166883	0.245	0.16766	0.191
0.167355	0.24	0.168135	0.213
0.167826	0.251	0.168609	0.152
0.168298	0.229	0.169083	0.161
0.168769	0.224	0.169557	0.184
0.169241	0.238	0.170032	0.172
0.169713	0.244	0.170506	0.196
0.170184	0.241	0.17098	0.184
0.170656	0.212	0.171455	0.157
0.171127	0.199	0.171929	0.168
0.171599	0.223	0.172403	0.184
0.17207	0.208	0.172877	0.158
0.172542	0.199	0.173352	0.147
0.173013	0.201	0.173826	0.149
0.173485	0.196	0.1743	0.116
0.173956	0.189	0.174775	0.146
0.174428	0.192	0.175249	0.135
0.1749	0.199	0.175723	0.121
0.175371	0.18	0.176197	0.145
0.175843	0.178	0.176672	0.13
0.176314	0.186	0.177146	0.12
0.176786	0.187	0.17762	0.119
0.177257	0.204	0.178095	0.124
0.177729	0.214	0.178569	0.137
0.1782	0.198	0.179043	0.0933
0.178672	0.202	0.179517	0.137
0.179143	0.183	0.179992	0.12
0.179615	0.174	0.180466	0.136
0.180086	0.191	0.18094	0.119
0.180558	0.18	0.181415	0.114
0.18103	0.185	0.181889	0.138
0.181501	0.196	0.182363	0.137
0.181973	0.213	0.182837	0.0983
0.182444	0.184	0.183312	0.11
0.182916	0.168	0.183786	0.134
0.183387	0.155	0.18426	0.132
0.183859	0.162	0.184735	0.115
0.18433	0.155	0.185209	0.121
0.184802	0.173	0.185683	0.13
0.185273	0.184	0.186158	0.136
0.185745	0.191	0.186632	0.0922
0.186216	0.166	0.187106	0.104
0.186688	0.194	0.18758	0.14
0.187159	0.207	0.188055	0.127
0.187631	0.185	0.188529	0.133
0.188103	0.173	0.189003	0.142
0.188574	0.183	0.189477	0.112
0.189046	0.186	0.189952	0.151
0.189517	0.178	0.190426	0.131
0.189989	0.162	0.1909	0.184
0.19046	0.186	0.191375	0.122
0.190932	0.196	0.191849	0.135
0.191403	0.178	0.192323	0.138
0.191875	0.169	0.192798	0.126
0.192346	0.183	0.193272	0.137
0.192818	0.169	0.193746	0.117
0.193289	0.173	0.19422	0.113
0.193761	0.184	0.194695	0.147
0.194232	0.2	0.195169	0.143
0.194704	0.178	0.195643	0.135
0.195176	0.178	0.196118	0.125
0.195647	0.181	0.196592	0.109
0.196119	0.175	0.197066	0.11
0.19659	0.168	0.19754	0.182
0.197062	0.163	0.198015	0.167
0.197533	0.186	0.198489	0.132
0.198005	0.2	0.198963	0.133
0.198476	0.199	0.199437	0.156
0.198948	0.173	0.199912	0.14
0.199419	0.178	0.200386	0.137
0.199891	0.186	0.20086	0.178
0.200362	0.184	0.201335	0.144
0.200834	0.192	0.201809	0.142
0.201305	0.195	0.202283	0.111
0.201777	0.206	0.202758	0.162
0.202248	0.221	0.203232	0.139
0.20272	0.214	0.203706	0.122
0.203192	0.2	0.20418	0.133
0.203663	0.213	0.204655	0.128
0.204135	0.21	0.205129	0.141
0.204606	0.207	0.205603	0.124
0.205078	0.208	0.206077	0.14
0.205549	0.194	0.206552	0.183
0.206021	0.197	0.207026	0.144
0.206492	0.198	0.2075	0.146
0.206964	0.2	0.207975	0.154
0.207435	0.21	0.208449	0.102
0.207907	0.207	0.208923	0.135
0.208378	0.198	0.209397	0.139
0.20885	0.196	0.209872	0.145
0.209321	0.197	0.210346	0.151
0.209793	0.202	0.21082	0.151
0.210265	0.206	0.211295	0.151
0.210736	0.201	0.211769	0.138
0.211208	0.219	0.212243	0.192
0.211679	0.234	0.212718	0.151
0.212151	0.235	0.213192	0.137
0.212622	0.228	0.213666	0.186
0.213094	0.221	0.21414	0.177
0.213565	0.228	0.214615	0.126
0.214037	0.224	0.215089	0.143
0.214508	0.21	0.215563	0.165
0.21498	0.21	0.216037	0.168
0.215451	0.209	0.216512	0.16
0.215923	0.227	0.216986	0.138
0.216395	0.233	0.21746	0.137
0.216866	0.215	0.217935	0.137
0.217338	0.217	0.218409	0.154
0.217809	0.219	0.218883	0.18
0.218281	0.2	0.219358	0.171
0.218752	0.213	0.219832	0.132
0.219224	0.226	0.220306	0.179
0.219695	0.206	0.22078	0.139
0.220167	0.211	0.221255	0.137
0.220638	0.219	0.221729	0.162
0.22111	0.242	0.222203	0.162
0.221581	0.249	0.222678	0.139
0.222053	0.252	0.223152	0.152
0.222524	0.224	0.223626	0.13
0.222996	0.215	0.2241	0.147
0.223468	0.237	0.224575	0.174
0.223939	0.227	0.225049	0.161
0.224411	0.223	0.225523	0.125
0.224882	0.218	0.225997	0.133
0.225354	0.215	0.226472	0.16
0.225825	0.21	0.226946	0.153
0.226297	0.196	0.22742	0.159
0.226768	0.219	0.227895	0.173
0.22724	0.237	0.228369	0.142
0.227711	0.216	0.228843	0.154
0.228183	0.218	0.229318	0.154
0.228655	0.227	0.229792	0.132
0.229126	0.221	0.230266	0.147
0.229598	0.227	0.23074	0.14
0.230069	0.223	0.231215	0.137
0.230541	0.222	0.231689	0.151
0.231012	0.213	0.232163	0.157
0.231484	0.212	0.232637	0.149
0.231955	0.204	0.233112	0.156
0.232427	0.204	0.233586	0.162
0.232898	0.216	0.23406	0.181
0.23337	0.236	0.234535	0.196
0.233841	0.225	0.235009	0.195
0.234313	0.211	0.235483	0.156
0.234784	0.204	0.235957	0.161
0.235256	0.218	0.236432	0.159
0.235728	0.207	0.236906	0.189
0.236199	0.225	0.23738	0.161
0.236671	0.215	0.237855	0.123
0.237142	0.226	0.238329	0.156
0.237614	0.21	0.238803	0.182
0.238085	0.211	0.239278	0.147
0.238557	0.218	0.239752	0.166
0.239028	0.224	0.240226	0.157
0.2395	0.219	0.2407	0.199
0.239971	0.243	0.241175	0.159
0.240443	0.23	0.241649	0.14
0.240914	0.223	0.242123	0.154
0.241386	0.222	0.242598	0.18
0.241858	0.243	0.243072	0.145
0.242329	0.228	0.243546	0.173
0.242801	0.218	0.24402	0.151
0.243272	0.219	0.244495	0.139
0.243744	0.213	0.244969	0.108
0.244215	0.215	0.245443	0.158
0.244687	0.204	0.245918	0.145
0.245158	0.206	0.246392	0.148
0.24563	0.213	0.246866	0.154
0.246101	0.206	0.24734	0.174
0.246573	0.204	0.247815	0.127
0.247044	0.197	0.248289	0.15
0.247516	0.221	0.248763	0.141
0.247987	0.211	0.249238	0.14
0.248459	0.214	0.249712	0.15
0.24893	0.224	0.250186	0.141
0.249402	0.23	0.25066	0.167
0.249873	0.213	0.251135	0.161
0.250345	0.216	0.251609	0.161
0.250817	0.22	0.252083	0.144
0.251288	0.205	0.252558	0.163
0.25176	0.212	0.253032	0.167
0.252231	0.218	0.253506	0.145
0.252703	0.232	0.25398	0.146
0.253174	0.232	0.254455	0.174
0.253646	0.207	0.254929	0.147
0.254117	0.192	0.255403	0.125
0.254589	0.204	0.255878	0.141
0.25506	0.201	0.256352	0.148
0.255532	0.192	0.256826	0.143
0.256003	0.199	0.2573	0.127
0.256475	0.217	0.257775	0.0961
0.256947	0.22	0.258249	0.149
0.257418	0.218	0.258723	0.136
0.25789	0.199	0.259198	0.15
0.258361	0.202	0.259672	0.143
0.258833	0.201	0.260146	0.169
0.259304	0.204	0.26062	0.144
0.259776	0.2	0.261095	0.141
0.260247	0.203	0.261569	0.13
0.260719	0.211	0.262043	0.135
0.26119	0.224	0.262518	0.118
0.261662	0.194	0.262992	0.118
0.262134	0.184	0.263466	0.158
0.262605	0.179	0.26394	0.119
0.263076	0.198	0.264415	0.16
0.263548	0.203	0.264889	0.147
0.26402	0.187	0.265363	0.116
0.264491	0.181	0.265838	0.118
0.264963	0.181	0.266312	0.119
0.265434	0.192	0.266786	0.112
0.265906	0.184	0.267261	0.114
0.266377	0.184	0.267735	0.117
0.266849	0.19	0.268209	0.136
0.26732	0.172	0.268683	0.124
0.267792	0.188	0.269158	0.105
0.268263	0.18	0.269632	0.129
0.268735	0.193	0.270106	0.116
0.269207	0.201	0.270581	0.118
0.269678	0.184	0.271055	0.104
0.270149	0.178	0.271529	0.128
0.270621	0.186	0.272003	0.101
0.271093	0.182	0.272478	0.127
0.271564	0.183	0.272952	0.124
0.272036	0.178	0.273426	0.136
0.272507	0.18	0.2739	0.116
0.272979	0.178	0.274375	0.114
0.27345	0.177	0.274849	0.125
0.273922	0.176	0.275323	0.117
0.274393	0.187	0.275798	0.0832
0.274865	0.18	0.276272	0.129
0.275336	0.172	0.276746	0.106
0.275808	0.166	0.27722	0.114
0.27628	0.166	0.277695	0.103
0.276751	0.151	0.278169	0.0885
0.277223	0.167	0.278643	0.0927
0.277694	0.179	0.279118	0.0986
0.278166	0.166	0.279592	0.114
0.278637	0.172	0.280066	0.0986
0.279109	0.184	0.280541	0.109
0.27958	0.163	0.281015	0.0867
0.280052	0.164	0.281489	0.0916
0.280523	0.166	0.281963	0.105
0.280995	0.168	0.282438	0.0929
0.281466	0.164	0.282912	0.0812
0.281938	0.168	0.283386	0.0994
0.282409	0.18	0.283861	0.0692
0.282881	0.178	0.284335	0.113
0.283353	0.17	0.284809	0.104
0.283824	0.17	0.285283	0.11
0.284296	0.171	0.285758	0.113
0.284767	0.169	0.286232	0.0838
0.285239	0.182	0.286706	0.0945
0.28571	0.18	0.287181	0.0995
0.286182	0.141	0.287655	0.114
0.286653	0.147	0.288129	0.0955
0.287125	0.15	0.288603	0.0879
0.287596	0.139	0.289078	0.0921
0.288068	0.137	0.289552	0.108
0.288539	0.145	0.290026	0.141
0.289011	0.154	0.2905	0.0991
0.289482	0.155	0.290975	0.094
0.289954	0.166	0.291449	0.117
0.290426	0.153	0.291923	0.0799
0.290897	0.133	0.292398	0.118
0.291369	0.13	0.292872	0.0904
0.29184	0.128	0.293346	0.0844
0.292312	0.132	0.29382	0.125
0.292783	0.16	0.294295	0.103
0.293255	0.157	0.294769	0.0861
0.293726	0.142	0.295243	0.0974
0.294198	0.136	0.295718	0.0765
0.294669	0.15	0.296192	0.0929
0.295141	0.158	0.296666	0.101
0.295612	0.151	0.29714	0.0828
0.296084	0.134	0.297615	0.0737
0.296556	0.126	0.298089	0.102
0.297027	0.14	0.298563	0.0824
0.297499	0.131	0.299038	0.106
0.29797	0.14	0.299512	0.0867
0.298442	0.152	0.299986	0.0327
0.298913	0.13	0.300461	0.0489
0.299385	0.128	0.300935	0.0824
0.299856	0.158	0.301409	0.0836
0.300328	0.148	0.301883	0.0832
0.300799	0.164	0.302358	0.0676
0.301271	0.141	0.302832	0.0868
0.301742	0.136	0.303306	0.0643
0.302214	0.151	0.303781	0.0703
0.302685	0.164	0.304255	0.0418
0.303157	0.125	0.304729	0.0496
0.303629	0.133	0.305203	0.0491
0.3041	0.135	0.305678	0.118
0.304572	0.117	0.306152	0.0679
0.305043	0.125	0.306626	0.0738
0.305515	0.138	0.3071	0.0682
0.305986	0.132	0.307575	0.0812
0.306458	0.152	0.308049	0.0993
0.306929	0.154	0.308523	0.0681
0.307401	0.137	0.308998	0.0798
0.307872	0.145	0.309472	0.0556
0.308344	0.136	0.309946	0.0804
0.308815	0.134	0.31042	0.0765
0.309287	0.146	0.310895	0.0637
0.309758	0.148	0.311369	0.0796
0.31023	0.13	0.311843	0.0521
0.310702	0.133	0.312318	0.0424
0.311173	0.124	0.312792	0.104
0.311645	0.15	0.313266	0.059
0.312116	0.156	0.31374	0.045
0.312588	0.14	0.314215	0.077
0.313059	0.128	0.314689	0.0711
0.313531	0.126	0.315163	0.0847
0.314002	0.129	0.315638	0.083
0.314474	0.116	0.316112	0.0836
0.314945	0.12	0.316586	0.064
0.315417	0.138	0.317061	0.0593
0.315888	0.15	0.317535	0.0675
0.31636	0.148	0.318009	0.105
0.316831	0.15	0.318483	0.0696
0.317303	0.136	0.318958	0.0933
0.317775	0.144	0.319432	0.0985
0.318246	0.146	0.319906	0.0837
0.318718	0.154	0.320381	0.0573
0.319189	0.152	0.320855	0.0644
0.319661	0.135	0.321329	0.0967
0.320132	0.117	0.321803	0.0717
0.320604	0.131	0.322278	0.0603
0.321075	0.144	0.322752	0.0716
0.321547	0.14	0.323226	0.0746
0.322018	0.132	0.323701	0.0564
0.32249	0.146	0.324175	0.0923
0.322961	0.132	0.324649	0.0869
0.323433	0.132	0.325123	0.0827
0.323904	0.146	0.325598	0.068
0.324376	0.13	0.326072	0.0712
0.324848	0.131	0.326546	0.0689
0.325319	0.129	0.327021	0.0624
0.325791	0.122	0.327495	0.0865
0.326262	0.127	0.327969	0.0839
0.326734	0.124	0.328443	0.0715
0.327205	0.127	0.328918	0.0669
0.327677	0.12	0.329392	0.0914
0.328148	0.14	0.329866	0.0733
0.32862	0.138	0.330341	0.0903
0.329091	0.119	0.330815	0.0552
0.329563	0.132	0.331289	0.047
0.330035	0.129	0.331763	0.0614
0.330506	0.117	0.332238	0.0668
0.330977	0.12	0.332712	0.0596
0.331449	0.117	0.333186	0.0591
0.331921	0.117	0.333661	0.089
0.332392	0.123	0.334135	0.0651
0.332864	0.119	0.334609	0.0908
0.333335	0.12	0.335083	0.108
0.333807	0.116	0.335558	0.072
0.334278	0.12	0.336032	0.0854
0.33475	0.135	0.336506	0.0859
0.335221	0.139	0.336981	0.0978
0.335693	0.129	0.337455	0.0882
0.336164	0.122	0.337929	0.0846
0.336636	0.11	0.338403	0.0645
0.337108	0.133	0.338878	0.0687
0.337579	0.133	0.339352	0.0766
0.338051	0.119	0.339826	0.0947
0.338522	0.138	0.340301	0.071
0.338994	0.12	0.340775	0.0502
0.339465	0.116	0.341249	0.064
0.339937	0.108	0.341723	0.0928
0.340408	0.11	0.342198	0.0615
0.34088	0.13	0.342672	0.0637
0.341351	0.126	0.343146	0.0468
0.341823	0.119	0.343621	0.0711
0.342294	0.108	0.344095	0.088
0.342766	0.119	0.344569	0.0561
0.343237	0.135	0.345043	0.0522
0.343709	0.14	0.345518	0.0719
0.344181	0.131	0.345992	0.0837
0.344652	0.126	0.346466	0.0574
0.345124	0.141	0.346941	0.0336
0.345595	0.143	0.347415	0.0668
0.346067	0.146	0.347889	0.0639
0.346538	0.132	0.348363	0.0631
0.34701	0.147	0.348838	0.0671
0.347481	0.15	0.349312	0.0322
0.347953	0.137	0.349786	0.0674
0.348424	0.145	0.350261	0.0562
0.348896	0.134	0.350735	0.0816
0.349367	0.134	0.351209	0.0512
0.349839	0.14	0.351683	0.0808
0.350311	0.129	0.352158	0.081
0.350782	0.123	0.352632	0.0687
0.351253	0.124	0.353106	0.102
0.351725	0.136	0.353581	0.0944
0.352197	0.141	0.354055	0.0861
0.352668	0.133	0.354529	0.0802
0.35314	0.114	0.355004	0.0768
0.353611	0.116	0.355478	0.0756
0.354083	0.127	0.355952	0.0565
0.354554	0.138	0.356426	0.0806
0.355026	0.121	0.356901	0.0879
0.355497	0.122	0.357375	0.0596
0.355969	0.136	0.357849	0.0876
0.35644	0.129	0.358324	0.0651
0.356912	0.123	0.358798	0.0735
0.357384	0.121	0.359272	0.091
0.357855	0.127	0.359746	0.101
0.358327	0.115	0.360221	0.0951
0.358798	0.145	0.360695	0.0442
0.35927	0.158	0.361169	0.079
0.359741	0.153	0.361644	0.0752
0.360213	0.144	0.362118	0.0772
0.360684	0.135	0.362592	0.064
0.361156	0.15	0.363066	0.073
0.361627	0.153	0.363541	0.0865
0.362099	0.147	0.364015	0.0718
0.36257	0.146	0.364489	0.102
0.363042	0.133	0.364963	0.151
0.363513	0.14	0.365438	0.0621
0.363985	0.129	0.365912	0.0841
0.364457	0.126	0.366386	0.0529
0.364928	0.116	0.366861	0.0625
0.3654	0.134	0.367335	0.0467
0.365871	0.132	0.367809	0.0798
0.366343	0.128	0.368283	0.0817
0.366814	0.152	0.368758	0.0554
0.367286	0.17	0.369232	0.0652
0.367757	0.157	0.369706	0.0757
0.368229	0.139	0.370181	0.0565
0.3687	0.128	0.370655	0.0632
0.369172	0.146	0.371129	0.104
0.369643	0.149	0.371603	0.0373
0.370115	0.147	0.372078	0.0324
0.370586	0.138	0.372552	0.0441
0.371058	0.154	0.373026	0.0623
0.37153	0.142	0.373501	0.0866
0.372001	0.131	0.373975	0.0952
0.372473	0.135	0.374449	0.0877
0.372944	0.123	0.374924	0.0798
0.373416	0.144	0.375398	0.0759
0.373887	0.148	0.375872	0.0908
0.374359	0.158	0.376346	0.037
0.37483	0.167	0.376821	0.118
0.375302	0.131	0.377295	0.14
0.375773	0.132	0.377769	0.0651
0.376245	0.119	0.378244	0.0869
0.376716	0.148	0.378718	0.0721
0.377188	0.154	0.379192	0.0675
0.377659	0.129	0.379666	0.118
0.378131	0.143	0.380141	0.0981
0.378603	0.13	0.380615	0.109
0.379074	0.163	0.381089	0.0993
0.379546	0.145	0.381563	0.0734
0.380017	0.133	0.382038	0.0534
0.380489	0.136	0.382512	0.0743
0.38096	0.133	0.382986	0.0429
0.381432	0.131	0.383461	0.0524
0.381903	0.131	0.383935	0.0689
0.382375	0.153	0.384409	0.107
0.382846	0.171	0.384883	0.0792
0.383318	0.156	0.385358	0.0169
0.383789	0.131	0.385832	0.0359
0.384261	0.151	0.386306	0.109
0.384732	0.153	0.386781	0.114
0.385204	0.141	0.387255	0.0473
0.385676	0.151	0.387729	0.0635
0.386147	0.145	0.388203	0.0788
0.386619	0.134	0.388678	0.0873
0.38709	0.128	0.389152	0.052
0.387562	0.117	0.389626	0.0752
0.388033	0.126	0.390101	0.0584
0.388505	0.119	0.390575	0.0522
0.388976	0.14	0.391049	0.0643
0.389448	0.125	0.391524	0.0644
0.389919	0.12	0.391998	0.0865
0.390391	0.148	0.392472	0.0511
0.390863	0.132	0.392946	0.0618
0.391334	0.148	0.393421	0.085
0.391805	0.166	0.393895	0.0722
0.392277	0.164	0.394369	0.0668
0.392749	0.15	0.394844	0.0471
0.39322	0.17	0.395318	0.0631
0.393692	0.16	0.395792	0.0647
0.394163	0.129	0.396266	0.0747
0.394635	0.152	0.396741	0.105
0.395106	0.156	0.397215	0.0982
0.395578	0.148	0.397689	0.116
0.396049	0.148	0.398164	0.0559
0.396521	0.146	0.398638	0.0989
0.396992	0.169	0.399112	0.0793
0.397464	0.154	0.399586	0.111
0.397935	0.128	0.400061	0.0867
0.398407	0.149	0.400535	0.113
0.398879	0.162	0.401009	0.0557
0.39935	0.118	0.401483	0.098
0.399822	0.109	0.401958	0.085
0.400293	0.123	0.402432	0.074
0.400765	0.143	0.402906	0.0833
0.401236	0.153	0.403381	0.0511
0.401708	0.164	0.403855	0.0606
0.402179	0.132	0.404329	0.082
0.402651	0.124	0.404803	0.139
0.403122	0.146	0.405278	0.0831
0.403594	0.158	0.405752	0.0972
0.404065	0.132	0.406226	0.0847
0.404537	0.129	0.406701	0.0749
0.405008	0.165	0.407175	0.0595
0.40548	0.16	0.407649	0.118
0.405952	0.158	0.408123	0.0614
0.406423	0.143	0.408598	0.116
0.406895	0.125	0.409072	0.126
0.407366	0.137	0.409546	0.0734
0.407838	0.145	0.410021	0.0857
0.408309	0.163	0.410495	0.0981
0.408781	0.155	0.410969	0.0795
0.409252	0.135	0.411444	0.138
0.409724	0.133	0.411918	0.109
0.410195	0.172	0.412392	0.0889
0.410667	0.18	0.412866	0.142
0.411139	0.153	0.413341	0.127
0.41161	0.123	0.413815	0.0902
0.412081	0.126	0.414289	0.102
0.412553	0.152	0.414764	0.0244
0.413025	0.126	0.415238	0.027
0.413496	0.146	0.415712	0.0717
0.413968	0.154	0.416186	0.0812
0.414439	0.138	0.416661	0.0796
0.414911	0.14	0.417135	0.0548
0.415382	0.126	0.417609	0.0862
0.415854	0.157	0.418084	0.0339
0.416325	0.159	0.418558	0.127
0.416797	0.147	0.419032	0.0567
0.417268	0.138	0.419506	0.0565
0.41774	0.178	0.419981	0.107
0.418212	0.196	0.420455	0.0578
0.418683	0.165	0.420929	0.0359
0.419155	0.145	0.421404	0.0652
0.419626	0.133	0.421878	0.119
0.420098	0.144	0.422352	0.0586
0.420569	0.145	0.422826	0.0991
0.421041	0.136	0.423301	0.00757
0.421512	0.14	0.423775	0.0349
0.421984	0.151	0.424249	0.0583
0.422455	0.154	0.424724	0.02
0.422927	0.164	0.425198	0.075
0.423398	0.171	0.425672	0.141
0.42387	0.183	0.426146	0.167
0.424341	0.181	0.426621	0.101
0.424813	0.161	0.427095	0.0827
0.425285	0.129	0.427569	0.0538
0.425756	0.105	0.428044	0.157
0.426228	0.117	0.428518	0.177
0.426699	0.168	0.428992	0.0943
0.427171	0.16	0.429466	0.118
0.427642	0.156	0.429941	0.0578
0.428114	0.167	0.430415	0.073
0.428585	0.132	0.430889	0.12
0.429057	0.141	0.431364	0.0937
0.429528	0.141	0.431838	0.1
0.43	0.168	0.432312	0.0769
0.430471	0.172	0.432786	0.0818
0.430943	0.162	0.433261	0.0978
0.431414	0.172	0.433735	0.0933
0.431886	0.179	0.434209	0.0906
0.432358	0.144	0.434684	0.0511
0.432829	0.156	0.435158	0.0818
0.433301	0.194	0.435632	0.106
0.433772	0.154	0.436106	0.036
0.434244	0.139	0.436581	0.101
0.434715	0.134	0.437055	0.0854
0.435187	0.121	0.437529	0.041
0.435658	0.14	0.438004	0.0466
0.43613	0.152	0.438478	0.0906
0.436601	0.181	0.438952	0.0525
0.437073	0.178	0.439426	0.0334
0.437544	0.151	0.439901	0.0561
0.438016	0.115	0.440375	0.0772
0.438487	0.133	0.440849	0.0922
0.438959	0.125	0.441324	0.0325
0.439431	0.168	0.441798	0.0744
0.439902	0.156	0.442272	0.0897
0.440374	0.187	0.442746	0.174
0.440845	0.174	0.443221	0.146
0.441317	0.128	0.443695	0.102
0.441788	0.125	0.444169	0.088
0.44226	0.12	0.444644	0.126
0.442731	0.118	0.445118	0.0413
0.443203	0.158	0.445592	0.00683
0.443674	0.184	0.446066	0.132
0.444146	0.164	0.446541	0.0909
0.444617	0.132	0.447015	0.141
0.445089	0.15	0.447489	0.0872
0.445561	0.129	0.447964	0.0991
0.446032	0.152	0.448438	0.121
0.446504	0.11	0.448912	0.15
0.446975	0.141	0.449387	0.121
0.447447	0.206	0.449861	0.0263
0.447918	0.17	0.450335	0.108
0.44839	0.139	0.450809	0.0214
0.448861	0.156	0.451284	0.0637
0.449333	0.178	0.451758	0.098
0.449804	0.167	0.452232	0.0577
0.450276	0.146	0.452707	0.138
0.450747	0.129	0.453181	0.102
0.451219	0.2	0.453655	0.0432
0.45169	0.191	0.454129	0.0917
0.452162	0.155	0.454604	0.0661
0.452634	0.17	0.455078	0.101
0.453105	0.146	0.455552	0.079
0.453577	0.136	0.456027	0.079
0.454048	0.134	0.456501	0.145
0.45452	0.164	0.456975	0.034
0.454991	0.161	0.457449	0.118
0.455463	0.147	0.457924	0.11
0.455934	0.112	0.458398	0.105
0.456406	0.139	0.458872	0.0864
0.456877	0.149	0.459346	0.0545
0.457349	0.141	0.459821	0.105
0.45782	0.159	0.460295	0.104
0.458292	0.182	0.460769	0.0828
0.458763	0.191	0.461244	0.0336
0.459235	0.154	0.461718	0.00942
0.459707	0.158	0.462192	0.0992
0.460178	0.204	0.462666	0.0914
0.46065	0.199	0.463141	0.105
0.461121	0.178	0.463615	0.0938
0.461593	0.13	0.464089	0.0749
0.462064	0.14	0.464564	0.15
0.462536	0.185	0.465038	0.0153
0.463007	0.175	0.465512	0.122
0.463479	0.15	0.465987	0.144
0.46395	0.154	0.466461	0.116
0.464422	0.134	0.466935	0.17
0.464893	0.155	0.467409	0.141
0.465365	0.188	0.467884	0.0738
0.465836	0.18	0.468358	0.113
0.466308	0.14	0.468832	0.172
0.46678	0.145	0.469307	0.0026
0.467251	0.139	0.469781	0.0901
0.467723	0.147	0.470255	0.0259
0.468194	0.247	0.470729	0.151
0.468666	0.223	0.471204	0.0775
0.469137	0.157	0.471678	0.0441
0.469609	0.166	0.472152	0.107
0.47008	0.26	0.472627	0.167
0.470552	0.211	0.473101	0.168
0.471023	0.148	0.473575	-0.0278
0.471495	0.142	0.474049	0.0899
0.471967	0.192	0.474524	0.243
0.472438	0.155	0.474998	0.0601
0.472909	0.147	0.475472	0.136
0.473381	0.223	0.475946	0.114
0.473853	0.226	0.476421	0.0503
0.474324	0.239	0.476895	0.107
0.474796	0.241	0.477369	0.0344
0.475267	0.163	0.477844	-0.0105
0.475739	0.162	0.478318	0.0455
0.47621	0.202	0.478792	0.145
0.476682	0.211	0.479266	0.0116
0.477153	0.232	0.479741	0.182
0.477625	0.171	0.480215	0.131
0.478096	0.179	0.480689	0.0457
0.478568	0.165	0.481164	0.198
0.47904	0.198	0.481638	0.0288
0.479511	0.259	0.482112	0.185
0.479983	0.244	0.482586	0.215
0.480454	0.207	0.483061	0.0647
0.480926	0.109	0.483535	0.138
0.481397	0.192	0.484009	0.0464
0.481869	0.138	0.484484	-0.0729
0.48234	0.19	0.484958	0.0327
0.482812	0.21	0.485432	0.119
0.483283	0.156	0.485907	0.14
0.483755	0.192	0.486381	-0.0936
0.484226	0.238	0.486855	0.0156
0.484698	0.19	0.487329	0.102
0.485169	0.176	0.487804	0.0823
0.485641	0.196	0.488278	0.246
0.486113	0.31	0.488752	0.247
0.486584	0.287	0.489227	0.193
0.487056	0.0511	0.489701	0.0119
0.487527	0.205	0.490175	0.0852
0.487999	0.153	0.490649	0.0348
0.48847	0.185	0.491124	0.0177
0.488942	0.232	0.491598	-0.0143
0.489413	0.282	0.492072	0.547
0.489885	0.226	0.492546	0.0735
0.490356	0.266	0.493021	-0.0164
0.490828	0.105	0.493495	0.145
0.491299	0.225	0.493969	-0.291
0.491771	0.213	0.494444	0.0819
0.492243	0.131
0.492714	0.231
0.493185	0.34
0.493657	0.294
0.494129	0.285
0.4946	0.43

## Sheet: Fig2d
r/A	P(r) apo 2	error apo 2	r/A	P(r) holo	error holo
0	0	0	0	0	0
0.805	0.00961	0.000115	1.05	0.00895	0.000131
1.61	0.0198	0.000185	2.11	0.0198	0.000215
2.41	0.0305	0.000215	3.16	0.0326	0.000256
3.22	0.0418	0.00021	4.22	0.0472	0.000259
4.02	0.0537	0.00018	5.27	0.0636	0.000232
4.83	0.0663	0.000137	6.32	0.0817	0.000185
5.63	0.0796	0.00011	7.38	0.102	0.000139
6.44	0.0937	0.000134	8.43	0.123	0.00013
7.24	0.109	0.000193	9.49	0.146	0.000173
8.05	0.124	0.000256	10.5	0.169	0.000237
8.85	0.141	0.00031	11.6	0.194	0.000298
9.66	0.158	0.00035	12.7	0.22	0.000347
10.5	0.176	0.000371	13.7	0.246	0.000378
11.3	0.194	0.000377	14.8	0.272	0.000389
12.1	0.214	0.000369	15.8	0.298	0.00038
12.9	0.233	0.000356	16.9	0.324	0.000357
13.7	0.253	0.000348	17.9	0.348	0.000325
14.5	0.273	0.000354	19	0.371	0.000296
15.3	0.293	0.000379	20	0.393	0.000283
16.1	0.313	0.00042	21.1	0.413	0.000294
16.9	0.332	0.000469	22.1	0.43	0.000327
17.7	0.351	0.000519	23.2	0.445	0.000371
18.5	0.369	0.000562	24.2	0.457	0.000414
19.3	0.385	0.000596	25.3	0.467	0.000449
20.1	0.401	0.00062	26.4	0.473	0.000471
20.9	0.415	0.000634	27.4	0.476	0.00048
21.7	0.427	0.000643	28.5	0.476	0.000478
22.5	0.438	0.000651	29.5	0.473	0.000468
23.3	0.447	0.000661	30.6	0.467	0.00046
24.1	0.454	0.000677	31.6	0.459	0.000461
25	0.459	0.0007	32.7	0.448	0.000477
25.8	0.462	0.000726	33.7	0.435	0.00051
26.6	0.463	0.000753	34.8	0.421	0.000556
27.4	0.462	0.000776	35.8	0.405	0.000605
28.2	0.459	0.000792	36.9	0.388	0.000651
29	0.454	0.000798	37.9	0.37	0.000688
29.8	0.448	0.000795	39	0.353	0.000709
30.6	0.439	0.000784	40.1	0.335	0.000713
31.4	0.429	0.000769	41.1	0.318	0.000701
32.2	0.417	0.000756	42.2	0.301	0.000673
33	0.404	0.000747	43.2	0.286	0.000636
33.8	0.39	0.000746	44.3	0.271	0.000595
34.6	0.374	0.000754	45.3	0.258	0.00056
35.4	0.358	0.000769	46.4	0.245	0.000539
36.2	0.34	0.000787	47.4	0.235	0.000537
37	0.322	0.000804	48.5	0.225	0.000554
37.8	0.304	0.000817	49.5	0.216	0.000583
38.6	0.285	0.000823	50.6	0.209	0.000616
39.4	0.266	0.000823	51.7	0.203	0.000647
40.2	0.248	0.000819	52.7	0.197	0.000669
41	0.229	0.000814	53.8	0.192	0.00068
41.9	0.211	0.000814	54.8	0.188	0.000682
42.7	0.194	0.00082	55.9	0.184	0.000675
43.5	0.178	0.000836	56.9	0.181	0.000665
44.3	0.162	0.00086	58	0.178	0.000658
45.1	0.147	0.00089	59	0.175	0.000659
45.9	0.134	0.000922	60.1	0.172	0.00067
46.7	0.121	0.000953	61.1	0.168	0.000693
47.5	0.11	0.000979	62.2	0.165	0.000724
48.3	0.1	0.001	63.2	0.162	0.000759
49.1	0.0913	0.00102	64.3	0.158	0.000791
49.9	0.0836	0.00103	65.4	0.155	0.000817
50.7	0.077	0.00104	66.4	0.151	0.000834
51.5	0.0714	0.00105	67.5	0.147	0.00084
52.3	0.0667	0.00106	68.5	0.143	0.000837
53.1	0.0627	0.00108	69.6	0.139	0.000826
53.9	0.0594	0.0011	70.6	0.134	0.000811
54.7	0.0566	0.00113	71.7	0.13	0.000797
55.5	0.0542	0.00115	72.7	0.126	0.000787
56.3	0.0521	0.00117	73.8	0.121	0.000786
57.1	0.0502	0.00118	74.8	0.117	0.000794
58	0.0484	0.00119	75.9	0.112	0.000812
58.8	0.0467	0.0012	76.9	0.108	0.000838
59.6	0.0449	0.0012	78	0.103	0.000868
60.4	0.0431	0.00121	79.1	0.0986	0.000901
61.2	0.0413	0.00121	80.1	0.0942	0.000934
62	0.0393	0.00123	81.2	0.0899	0.000966
62.8	0.0374	0.00125	82.2	0.0857	0.000996
63.6	0.0354	0.00127	83.3	0.0817	0.00102
64.4	0.0335	0.00129	84.3	0.0779	0.00105
65.2	0.0316	0.00132	85.4	0.0743	0.00108
66	0.0299	0.00134	86.4	0.071	0.0011
66.8	0.0283	0.00136	87.5	0.0679	0.00112
67.6	0.0268	0.00137	88.5	0.0651	0.00114
68.4	0.0255	0.00139	89.6	0.0626	0.00116
69.2	0.0244	0.0014	90.6	0.0603	0.00117
70	0.0235	0.00141	91.7	0.0582	0.00119
70.8	0.0228	0.00142	92.8	0.0563	0.00121
71.6	0.0221	0.00143	93.8	0.0545	0.00123
72.4	0.0215	0.00144	94.9	0.0526	0.00125
73.2	0.0209	0.00144	95.9	0.0506	0.00127
74	0.0202	0.00142	97	0.0482	0.00128
74.9	0.0193	0.00139	98	0.0455	0.00127
75.7	0.0181	0.00132	99.1	0.0421	0.00125
76.5	0.0165	0.00122	100	0.038	0.00118
77.3	0.0145	0.00108	101	0.0329	0.00108
78.1	0.0119	0.000889	102	0.0267	0.000916
78.9	0.00867	0.000648	103	0.0193	0.000688
79.7	0.00472	0.000353	104	0.0104	0.000386
80.5	0	0	105	0	0

## Sheet: Fig3b
q/A-1	(I(q) apo2	error apo 2	Fit +TeLPOR core	Fit +Chelix	Fit +Cloop1helix	Fit +Cloop2helix
0	1.48	1.9	16.7	18.8	19	18.9
0.002	1.48	1.9	16.7	18.7	19	18.8
0.00326	14.8	19	16.7	18.7	19	18.8
0.00373	16	6.9	16.7	18.7	19	18.8
0.0042	22	4.85	16.7	18.7	19	18.8
0.00468	22.3	3.53	16.7	18.7	19	18.8
0.00515	19.6	2.7	16.6	18.7	18.9	18.8
0.00562	19.4	2.14	16.6	18.6	18.9	18.7
0.00609	19.1	1.75	16.6	18.6	18.9	18.7
0.00656	20.3	1.46	16.6	18.6	18.9	18.7
0.00703	18.9	1.25	16.6	18.6	18.9	18.7
0.0075	18.1	1.1	16.6	18.5	18.8	18.7
0.00798	18	0.974	16.6	18.5	18.8	18.6
0.00845	17.9	0.873	16.5	18.5	18.8	18.6
0.00892	17.7	0.788	16.5	18.5	18.7	18.6
0.00939	17.6	0.718	16.5	18.4	18.7	18.5
0.00986	17.7	0.659	16.5	18.4	18.7	18.5
0.0103	18	0.611	16.5	18.4	18.6	18.5
0.0108	17.9	0.568	16.4	18.3	18.6	18.4
0.0113	18	0.531	16.4	18.3	18.6	18.4
0.0117	17.7	0.501	16.4	18.3	18.5	18.4
0.0122	18.1	0.474	16.4	18.2	18.5	18.3
0.0127	17.9	0.45	16.3	18.2	18.5	18.3
0.0132	18	0.43	16.3	18.1	18.4	18.2
0.0136	17.9	0.412	16.3	18.1	18.4	18.2
0.0141	17.4	0.395	16.2	18	18.3	18.2
0.0146	17.6	0.38	16.2	18	18.3	18.1
0.015	17.9	0.367	16.2	17.9	18.2	18.1
0.0155	17.9	0.356	16.1	17.9	18.2	18
0.016	17.7	0.345	16.1	17.8	18.1	18
0.0165	17.2	0.335	16.1	17.8	18.1	17.9
0.0169	17.3	0.326	16	17.7	18	17.8
0.0174	17.3	0.318	16	17.7	18	17.8
0.0179	17.4	0.311	16	17.6	17.9	17.7
0.0183	17.4	0.304	15.9	17.6	17.8	17.7
0.0188	17.1	0.297	15.9	17.5	17.8	17.6
0.0193	17	0.292	15.8	17.4	17.7	17.6
0.0198	17	0.286	15.8	17.4	17.6	17.5
0.0202	17.1	0.28	15.8	17.3	17.6	17.4
0.0207	16.9	0.275	15.7	17.3	17.5	17.4
0.0212	16.6	0.27	15.7	17.2	17.5	17.3
0.0217	16.6	0.266	15.6	17.1	17.4	17.2
0.0221	16.6	0.262	15.6	17.1	17.3	17.2
0.0226	16.5	0.258	15.5	17	17.2	17.1
0.0231	16.3	0.254	15.5	16.9	17.2	17
0.0235	16.5	0.25	15.4	16.9	17.1	17
0.024	16.6	0.247	15.4	16.8	17	16.9
0.0245	16.2	0.243	15.3	16.7	17	16.8
0.025	16.1	0.24	15.3	16.6	16.9	16.7
0.0254	16	0.237	15.2	16.6	16.8	16.7
0.0259	15.9	0.234	15.2	16.5	16.7	16.6
0.0264	16.2	0.232	15.1	16.4	16.6	16.5
0.0268	16.3	0.229	15.1	16.3	16.6	16.4
0.0273	16	0.226	15	16.3	16.5	16.4
0.0278	15.6	0.224	15	16.2	16.4	16.3
0.0283	15.6	0.221	14.9	16.1	16.3	16.2
0.0287	15.8	0.219	14.8	16	16.2	16.1
0.0292	15.8	0.217	14.8	15.9	16.2	16
0.0297	15.5	0.215	14.7	15.8	16.1	15.9
0.0301	15.6	0.213	14.7	15.8	16	15.9
0.0306	15.6	0.211	14.6	15.7	15.9	15.8
0.0311	15.3	0.209	14.6	15.6	15.8	15.7
0.0316	15	0.207	14.5	15.5	15.7	15.6
0.032	15	0.205	14.4	15.4	15.6	15.5
0.0325	15	0.204	14.4	15.3	15.5	15.4
0.033	14.9	0.206	14.3	15.2	15.5	15.3
0.0334	14.9	0.208	14.2	15.2	15.4	15.3
0.0339	14.6	0.208	14.2	15.1	15.3	15.2
0.0344	14.5	0.212	14.1	15	15.2	15.1
0.0349	14.7	0.216	14	14.9	15.1	15
0.0353	14.7	0.218	14	14.8	15	14.9
0.0358	14.3	0.22	13.9	14.7	14.9	14.8
0.0363	14.4	0.221	13.8	14.6	14.8	14.7
0.0367	14.3	0.223	13.8	14.5	14.7	14.6
0.0372	14.3	0.224	13.7	14.4	14.6	14.5
0.0377	14.2	0.225	13.6	14.3	14.5	14.4
0.0382	14	0.226	13.6	14.2	14.4	14.3
0.0386	13.9	0.227	13.5	14.2	14.3	14.2
0.0391	13.6	0.228	13.4	14.1	14.2	14.1
0.0396	13.5	0.23	13.3	14	14.1	14
0.04	13.6	0.236	13.3	13.9	14	14
0.0405	13.3	0.243	13.2	13.8	13.9	13.9
0.041	13.6	0.248	13.1	13.7	13.8	13.8
0.0415	13.4	0.253	13.1	13.6	13.7	13.7
0.0419	13.4	0.256	13	13.5	13.6	13.6
0.0424	13.4	0.259	12.9	13.4	13.5	13.5
0.0429	13.3	0.262	12.8	13.3	13.4	13.4
0.0433	13.1	0.266	12.8	13.2	13.3	13.3
0.0438	12.9	0.269	12.7	13.1	13.2	13.2
0.0443	12.8	0.272	12.6	13	13.1	13.1
0.0448	12.8	0.275	12.5	12.9	13	13
0.0452	12.7	0.278	12.4	12.8	12.9	12.9
0.0457	12.5	0.279	12.4	12.7	12.8	12.8
0.0462	12.5	0.278	12.3	12.6	12.7	12.7
0.0466	12.8	0.27	12.2	12.5	12.6	12.6
0.0471	12.5	0.264	12.1	12.4	12.5	12.5
0.0476	12	0.259	12.1	12.3	12.4	12.4
0.0481	12	0.256	12	12.2	12.3	12.3
0.0485	12	0.254	11.9	12.1	12.2	12.2
0.049	12.1	0.252	11.8	12	12.1	12.1
0.0495	11.9	0.25	11.7	11.9	12	12
0.0499	11.7	0.248	11.7	11.8	11.9	11.9
0.0504	11.5	0.246	11.6	11.7	11.8	11.8
0.0509	11.5	0.245	11.5	11.6	11.7	11.7
0.0514	11.3	0.243	11.4	11.6	11.6	11.6
0.0518	11.1	0.241	11.3	11.5	11.5	11.5
0.0523	10.9	0.239	11.3	11.4	11.4	11.4
0.0528	11.1	0.237	11.2	11.3	11.3	11.3
0.0532	11.1	0.235	11.1	11.2	11.2	11.2
0.0537	11	0.234	11	11.1	11.1	11.1
0.0542	10.9	0.232	10.9	11	11	11
0.0547	10.8	0.23	10.8	10.9	10.9	10.9
0.0551	10.7	0.229	10.8	10.8	10.8	10.8
0.0556	10.7	0.227	10.7	10.7	10.7	10.7
0.0561	10.4	0.226	10.6	10.6	10.6	10.6
0.0565	10.3	0.225	10.5	10.5	10.5	10.5
0.057	10.2	0.223	10.4	10.4	10.4	10.4
0.0575	10.3	0.222	10.3	10.3	10.3	10.3
0.058	10.2	0.222	10.3	10.2	10.2	10.2
0.0584	9.89	0.221	10.2	10.1	10.1	10.1
0.0589	9.93	0.221	10.1	10	10	10
0.0594	9.85	0.22	10	9.94	9.95	9.95
0.0598	9.54	0.219	9.93	9.84	9.85	9.85
0.0603	9.44	0.218	9.85	9.75	9.76	9.76
0.0608	9.58	0.218	9.77	9.66	9.66	9.67
0.0613	9.67	0.217	9.68	9.57	9.57	9.57
0.0617	9.46	0.217	9.6	9.48	9.47	9.48
0.0622	9.42	0.216	9.52	9.39	9.38	9.39
0.0627	9.21	0.215	9.44	9.29	9.29	9.3
0.0631	9.09	0.215	9.35	9.2	9.19	9.2
0.0636	8.99	0.214	9.27	9.11	9.1	9.11
0.0641	8.73	0.213	9.19	9.03	9.01	9.02
0.0646	8.73	0.213	9.11	8.94	8.92	8.93
0.065	8.76	0.212	9.02	8.85	8.83	8.84
0.0655	8.87	0.211	8.94	8.76	8.73	8.75
0.066	8.58	0.211	8.86	8.67	8.64	8.66
0.0664	8.33	0.21	8.78	8.58	8.55	8.57
0.0669	8.2	0.209	8.69	8.5	8.46	8.49
0.0674	8.29	0.209	8.61	8.41	8.38	8.4
0.0679	8.04	0.208	8.53	8.32	8.29	8.31
0.0683	7.97	0.208	8.45	8.24	8.2	8.22
0.0688	7.82	0.207	8.37	8.15	8.11	8.14
0.0693	7.9	0.207	8.29	8.07	8.03	8.05
0.0697	8.2	0.206	8.21	7.98	7.94	7.97
0.0702	7.92	0.206	8.12	7.9	7.85	7.88
0.0707	7.66	0.205	8.04	7.82	7.77	7.8
0.0712	7.77	0.204	7.96	7.73	7.68	7.71
0.0716	7.74	0.204	7.88	7.65	7.6	7.63
0.0721	7.74	0.204	7.8	7.57	7.52	7.55
0.0726	7.41	0.203	7.72	7.49	7.43	7.46
0.073	7.09	0.202	7.64	7.41	7.35	7.38
0.0735	6.98	0.202	7.57	7.33	7.27	7.3
0.074	7.07	0.201	7.49	7.25	7.19	7.22
0.0745	6.98	0.201	7.41	7.17	7.11	7.14
0.0749	6.68	0.2	7.33	7.09	7.03	7.06
0.0754	6.74	0.199	7.25	7.01	6.95	6.98
0.0759	6.79	0.199	7.17	6.93	6.87	6.9
0.0763	6.76	0.198	7.1	6.86	6.79	6.82
0.0768	6.76	0.198	7.02	6.78	6.71	6.75
0.0773	6.63	0.197	6.94	6.7	6.63	6.67
0.0778	6.76	0.197	6.87	6.63	6.56	6.59
0.0782	6.68	0.197	6.79	6.55	6.48	6.52
0.0787	6.45	0.196	6.71	6.48	6.41	6.44
0.0792	6.24	0.195	6.64	6.4	6.33	6.37
0.0796	6.16	0.195	6.56	6.33	6.26	6.29
0.0801	5.97	0.195	6.49	6.25	6.18	6.22
0.0806	5.98	0.194	6.41	6.18	6.11	6.15
0.0811	5.92	0.193	6.34	6.11	6.04	6.07
0.0815	5.82	0.193	6.27	6.04	5.96	6
0.082	5.8	0.192	6.19	5.97	5.89	5.93
0.0825	5.94	0.192	6.12	5.89	5.82	5.86
0.083	5.85	0.192	6.05	5.82	5.75	5.79
0.0834	5.65	0.191	5.97	5.75	5.68	5.72
0.0839	5.72	0.107	5.9	5.69	5.61	5.65
0.0844	5.66	0.103	5.83	5.62	5.54	5.58
0.0848	5.62	0.27	5.76	5.55	5.48	5.51
0.0853	5.55	0.0336	5.69	5.48	5.41	5.45
0.0858	5.51	0.0335	5.62	5.41	5.34	5.38
0.0863	5.42	0.0333	5.55	5.35	5.28	5.31
0.0867	5.4	0.0332	5.48	5.28	5.21	5.25
0.0872	5.35	0.0331	5.41	5.22	5.15	5.18
0.0877	5.21	0.0329	5.34	5.15	5.08	5.12
0.0881	5.13	0.0327	5.28	5.09	5.02	5.05
0.0886	5.09	0.0326	5.21	5.02	4.95	4.99
0.0891	5.05	0.0325	5.14	4.96	4.89	4.93
0.0896	4.98	0.0324	5.07	4.89	4.83	4.86
0.09	4.9	0.0323	5.01	4.83	4.77	4.8
0.0905	4.81	0.0321	4.94	4.77	4.71	4.74
0.091	4.77	0.032	4.88	4.71	4.65	4.68
0.0914	4.71	0.0319	4.81	4.65	4.59	4.62
0.0919	4.63	0.0317	4.75	4.59	4.53	4.56
0.0924	4.6	0.0316	4.68	4.53	4.47	4.5
0.0929	4.51	0.0315	4.62	4.47	4.41	4.44
0.0933	4.47	0.0314	4.56	4.41	4.35	4.38
0.0938	4.41	0.0313	4.5	4.35	4.3	4.32
0.0943	4.34	0.0311	4.43	4.29	4.24	4.27
0.0947	4.29	0.031	4.37	4.23	4.18	4.21
0.0952	4.23	0.0309	4.31	4.18	4.13	4.15
0.0957	4.17	0.0308	4.25	4.12	4.07	4.1
0.0962	4.08	0.0307	4.19	4.07	4.02	4.04
0.0966	4.04	0.0306	4.13	4.01	3.96	3.99
0.0971	3.99	0.0304	4.07	3.95	3.91	3.93
0.0976	3.88	0.0303	4.02	3.9	3.86	3.88
0.098	3.85	0.0302	3.96	3.85	3.81	3.83
0.0985	3.81	0.0301	3.9	3.79	3.75	3.77
0.099	3.72	0.03	3.84	3.74	3.7	3.72
0.0995	3.67	0.0299	3.79	3.69	3.65	3.67
0.0999	3.63	0.0298	3.73	3.64	3.6	3.62
0.1	3.58	0.0297	3.68	3.58	3.55	3.57
0.101	3.51	0.0296	3.62	3.53	3.5	3.52
0.101	3.45	0.0294	3.57	3.48	3.45	3.47
0.102	3.44	0.0294	3.51	3.43	3.4	3.42
0.102	3.39	0.0292	3.46	3.38	3.36	3.37
0.103	3.34	0.0291	3.41	3.33	3.31	3.32
0.103	3.27	0.029	3.36	3.28	3.26	3.28
0.104	3.21	0.0289	3.3	3.24	3.22	3.23
0.104	3.21	0.0288	3.25	3.19	3.17	3.18
0.105	3.15	0.0287	3.2	3.14	3.12	3.13
0.105	3.12	0.0287	3.15	3.09	3.08	3.09
0.106	3.07	0.0285	3.1	3.05	3.04	3.04
0.106	3.02	0.0284	3.05	3	2.99	3
0.107	2.96	0.0283	3	2.96	2.95	2.95
0.107	2.89	0.0282	2.96	2.91	2.9	2.91
0.107	2.83	0.0281	2.91	2.87	2.86	2.87
0.108	2.81	0.0281	2.86	2.82	2.82	2.82
0.108	2.76	0.028	2.82	2.78	2.78	2.78
0.109	2.72	0.0279	2.77	2.74	2.74	2.74
0.109	2.68	0.0278	2.72	2.69	2.7	2.7
0.11	2.63	0.0277	2.68	2.65	2.66	2.66
0.11	2.59	0.0276	2.63	2.61	2.62	2.62
0.111	2.56	0.0275	2.59	2.57	2.58	2.57
0.111	2.49	0.0274	2.55	2.53	2.54	2.54
0.112	2.48	0.0273	2.5	2.49	2.5	2.5
0.112	2.45	0.0273	2.46	2.45	2.46	2.46
0.113	2.42	0.0272	2.42	2.41	2.42	2.42
0.113	2.37	0.0271	2.38	2.37	2.38	2.38
0.114	2.33	0.027	2.34	2.33	2.35	2.34
0.114	2.31	0.0269	2.3	2.29	2.31	2.3
0.115	2.26	0.0268	2.26	2.26	2.27	2.27
0.115	2.21	0.0267	2.22	2.22	2.24	2.23
0.115	2.15	0.0266	2.18	2.18	2.2	2.2
0.116	2.13	0.0266	2.14	2.15	2.17	2.16
0.116	2.08	0.0265	2.1	2.11	2.13	2.12
0.117	2.04	0.0264	2.07	2.08	2.1	2.09
0.117	2.03	0.0263	2.03	2.04	2.07	2.06
0.118	1.99	0.0263	1.99	2.01	2.03	2.02
0.118	1.95	0.0262	1.96	1.97	2	1.99
0.119	1.93	0.0261	1.92	1.94	1.97	1.95
0.119	1.91	0.0261	1.89	1.91	1.94	1.92
0.12	1.89	0.026	1.85	1.87	1.9	1.89
0.12	1.86	0.0263	1.82	1.84	1.87	1.86
0.121	1.8	0.0269	1.78	1.81	1.84	1.83
0.121	1.74	0.0274	1.75	1.78	1.81	1.79
0.122	1.72	0.0278	1.72	1.75	1.78	1.76
0.122	1.7	0.0281	1.68	1.71	1.75	1.73
0.123	1.65	0.0283	1.65	1.68	1.72	1.7
0.123	1.62	0.0286	1.62	1.65	1.69	1.67
0.124	1.58	0.0288	1.59	1.62	1.66	1.64
0.124	1.57	0.029	1.56	1.6	1.63	1.62
0.124	1.55	0.0292	1.53	1.57	1.61	1.59
0.125	1.5	0.0293	1.5	1.54	1.58	1.56
0.125	1.45	0.0293	1.47	1.51	1.55	1.53
0.126	1.44	0.0294	1.44	1.48	1.52	1.5
0.126	1.46	0.0294	1.42	1.46	1.5	1.48
0.127	1.45	0.0288	1.39	1.43	1.47	1.45
0.127	1.36	0.0279	1.36	1.4	1.45	1.42
0.128	1.34	0.0273	1.33	1.38	1.42	1.4
0.128	1.31	0.0268	1.31	1.35	1.39	1.37
0.129	1.28	0.0265	1.28	1.33	1.37	1.35
0.129	1.26	0.0262	1.25	1.3	1.34	1.32
0.13	1.26	0.026	1.23	1.28	1.32	1.3
0.13	1.22	0.0257	1.2	1.25	1.3	1.27
0.131	1.18	0.0255	1.18	1.23	1.27	1.25
0.131	1.16	0.0254	1.16	1.21	1.25	1.23
0.132	1.15	0.0253	1.13	1.18	1.23	1.2
0.132	1.12	0.0252	1.11	1.16	1.2	1.18
0.132	1.1	0.0251	1.09	1.14	1.18	1.16
0.133	1.07	0.025	1.06	1.12	1.16	1.14
0.133	1.03	0.0249	1.04	1.09	1.14	1.12
0.134	1.01	0.0248	1.02	1.07	1.12	1.09
0.134	1.02	0.0248	0.999	1.05	1.1	1.07
0.135	1.02	0.0247	0.978	1.03	1.08	1.05
0.135	0.985	0.0246	0.957	1.01	1.06	1.03
0.136	0.957	0.0246	0.937	0.991	1.04	1.01
0.136	0.933	0.0245	0.917	0.971	1.02	0.993
0.137	0.909	0.0244	0.898	0.952	0.996	0.973
0.137	0.891	0.0243	0.878	0.933	0.977	0.954
0.138	0.876	0.0243	0.86	0.915	0.958	0.935
0.138	0.84	0.0242	0.841	0.897	0.939	0.917
0.139	0.826	0.0241	0.823	0.879	0.921	0.899
0.139	0.815	0.0241	0.805	0.861	0.903	0.881
0.14	0.793	0.024	0.788	0.844	0.885	0.863
0.14	0.795	0.024	0.771	0.827	0.868	0.846
0.14	0.794	0.0239	0.754	0.81	0.851	0.829
0.141	0.758	0.0239	0.737	0.794	0.834	0.812
0.141	0.734	0.0238	0.721	0.778	0.818	0.796
0.142	0.73	0.0237	0.705	0.762	0.801	0.78
0.142	0.714	0.0237	0.69	0.746	0.785	0.764
0.143	0.694	0.0236	0.675	0.731	0.77	0.749
0.143	0.674	0.0236	0.66	0.716	0.754	0.733
0.144	0.68	0.0235	0.645	0.702	0.739	0.719
0.144	0.679	0.0235	0.631	0.687	0.724	0.704
0.145	0.662	0.0234	0.617	0.673	0.71	0.689
0.145	0.637	0.0234	0.603	0.659	0.695	0.675
0.146	0.611	0.0233	0.589	0.646	0.681	0.661
0.146	0.6	0.0233	0.576	0.633	0.667	0.648
0.147	0.599	0.0232	0.563	0.62	0.654	0.635
0.147	0.584	0.0232	0.551	0.607	0.64	0.622
0.148	0.571	0.0231	0.538	0.594	0.627	0.609
0.148	0.556	0.0231	0.526	0.582	0.614	0.596
0.148	0.505	0.023	0.514	0.57	0.602	0.584
0.149	0.514	0.023	0.503	0.558	0.59	0.572
0.149	0.523	0.0229	0.491	0.547	0.577	0.56
0.15	0.511	0.0229	0.48	0.536	0.566	0.548
0.15	0.49	0.0229	0.469	0.525	0.554	0.537
0.151	0.487	0.0228	0.459	0.514	0.543	0.526
0.151	0.475	0.0228	0.448	0.503	0.531	0.515
0.152	0.442	0.0229	0.438	0.493	0.52	0.505
0.152	0.451	0.0233	0.428	0.483	0.51	0.494
0.153	0.451	0.0239	0.419	0.473	0.499	0.484
0.153	0.427	0.0243	0.409	0.464	0.489	0.474
0.154	0.439	0.0245	0.4	0.454	0.479	0.464
0.154	0.428	0.0248	0.391	0.445	0.469	0.455
0.155	0.403	0.0248	0.382	0.436	0.46	0.445
0.155	0.411	0.0243	0.374	0.427	0.45	0.436
0.156	0.417	0.0239	0.365	0.419	0.441	0.427
0.156	0.41	0.0236	0.357	0.41	0.432	0.419
0.157	0.392	0.0234	0.349	0.402	0.423	0.41
0.157	0.362	0.0231	0.341	0.394	0.415	0.402
0.157	0.352	0.0229	0.334	0.386	0.406	0.394
0.158	0.333	0.0226	0.326	0.378	0.398	0.386
0.158	0.344	0.0225	0.319	0.371	0.39	0.378
0.159	0.335	0.0223	0.312	0.364	0.382	0.371
0.159	0.345	0.0223	0.305	0.357	0.375	0.364
0.16	0.297	0.0222	0.298	0.35	0.367	0.356
0.16	0.286	0.0222	0.292	0.343	0.36	0.349
0.161	0.29	0.0222	0.286	0.336	0.353	0.343
0.161	0.294	0.0223	0.279	0.33	0.346	0.336
0.162	0.284	0.0222	0.273	0.324	0.339	0.33
0.162	0.287	0.0222	0.268	0.318	0.333	0.323
0.163	0.285	0.0222	0.262	0.312	0.326	0.317
0.163	0.277	0.0221	0.256	0.306	0.32	0.311
0.164	0.285	0.0221	0.251	0.3	0.314	0.305
0.164	0.274	0.0221	0.246	0.295	0.308	0.3
0.165	0.265	0.022	0.241	0.289	0.302	0.294
0.165	0.236	0.022	0.236	0.284	0.297	0.289
0.165	0.237	0.022	0.231	0.279	0.291	0.284
0.166	0.241	0.0219	0.226	0.274	0.286	0.279
0.166	0.228	0.0219	0.222	0.269	0.281	0.274
0.167	0.245	0.0218	0.217	0.265	0.276	0.269
0.167	0.24	0.0218	0.213	0.26	0.271	0.264
0.168	0.251	0.0218	0.209	0.256	0.266	0.26
0.168	0.229	0.0217	0.205	0.252	0.262	0.256
0.169	0.224	0.0217	0.201	0.247	0.257	0.251
0.169	0.238	0.0217	0.197	0.243	0.253	0.247
0.17	0.244	0.0216	0.194	0.24	0.249	0.243
0.17	0.241	0.0216	0.19	0.236	0.245	0.239
0.171	0.212	0.0216	0.187	0.232	0.241	0.236
0.171	0.199	0.0215	0.184	0.228	0.237	0.232
0.172	0.223	0.0215	0.18	0.225	0.233	0.229
0.172	0.208	0.0215	0.177	0.222	0.23	0.225
0.173	0.199	0.0214	0.174	0.218	0.226	0.222
0.173	0.201	0.0214	0.171	0.215	0.223	0.219
0.173	0.196	0.0214	0.169	0.212	0.22	0.216
0.174	0.189	0.0213	0.166	0.209	0.217	0.213
0.174	0.192	0.0213	0.163	0.206	0.214	0.21
0.175	0.199	0.0213	0.161	0.204	0.211	0.207
0.175	0.18	0.0213	0.158	0.201	0.208	0.204
0.176	0.178	0.0212	0.156	0.198	0.205	0.202
0.176	0.186	0.0212	0.154	0.196	0.203	0.199
0.177	0.187	0.0212	0.151	0.193	0.2	0.197
0.177	0.204	0.0211	0.149	0.191	0.198	0.195
0.178	0.214	0.0211	0.147	0.189	0.195	0.192
0.178	0.198	0.0211	0.145	0.187	0.193	0.19
0.179	0.202	0.0211	0.144	0.185	0.191	0.188
0.179	0.183	0.021	0.142	0.182	0.189	0.186
0.18	0.174	0.021	0.14	0.181	0.187	0.184
0.18	0.191	0.021	0.138	0.179	0.185	0.182
0.181	0.18	0.021	0.137	0.177	0.183	0.181
0.181	0.185	0.0209	0.135	0.175	0.181	0.179
0.182	0.196	0.0209	0.134	0.173	0.18	0.177
0.182	0.213	0.0209	0.132	0.172	0.178	0.176
0.182	0.184	0.0209	0.131	0.17	0.176	0.174
0.183	0.168	0.0208	0.13	0.169	0.175	0.173
0.183	0.155	0.0208	0.128	0.167	0.173	0.171
0.184	0.162	0.0208	0.127	0.166	0.172	0.17
0.184	0.155	0.0208	0.126	0.165	0.171	0.169
0.185	0.173	0.0207	0.125	0.163	0.169	0.167
0.185	0.184	0.0207	0.124	0.162	0.168	0.166
0.186	0.191	0.0207	0.123	0.161	0.167	0.165
0.186	0.166	0.0207	0.122	0.16	0.166	0.164
0.187	0.194	0.0207	0.121	0.159	0.165	0.163
0.187	0.207	0.0206	0.12	0.158	0.164	0.162
0.188	0.185	0.0206	0.12	0.157	0.163	0.161
0.188	0.173	0.0206	0.119	0.156	0.162	0.16
0.189	0.183	0.0206	0.118	0.155	0.161	0.16
0.189	0.186	0.0205	0.117	0.155	0.161	0.159
0.19	0.178	0.0205	0.117	0.154	0.16	0.158
0.19	0.162	0.0205	0.116	0.153	0.159	0.157
0.19	0.186	0.0205	0.116	0.152	0.158	0.157
0.191	0.196	0.0204	0.115	0.152	0.158	0.156
0.191	0.178	0.0204	0.115	0.151	0.157	0.156
0.192	0.169	0.0204	0.114	0.151	0.157	0.155
0.192	0.183	0.0204	0.114	0.15	0.156	0.155
0.193	0.169	0.0203	0.113	0.15	0.156	0.154
0.193	0.173	0.0203	0.113	0.149	0.155	0.154
0.194	0.184	0.0203	0.113	0.149	0.155	0.153
0.194	0.2	0.0203	0.112	0.148	0.154	0.153
0.195	0.178	0.0202	0.112	0.148	0.154	0.153
0.195	0.178	0.0202	0.112	0.148	0.154	0.152
0.196	0.181	0.0201	0.111	0.147	0.153	0.152
0.196	0.175	0.0201	0.111	0.147	0.153	0.152
0.197	0.168	0.02	0.111	0.147	0.153	0.151
0.197	0.163	0.02	0.111	0.147	0.153	0.151
0.198	0.186	0.02	0.111	0.146	0.152	0.151
0.198	0.2	0.02	0.11	0.146	0.152	0.151
0.198	0.199	0.02	0.11	0.146	0.152	0.151
0.199	0.173	0.02	0.11	0.146	0.152	0.151
0.199	0.178	0.02	0.11	0.146	0.152	0.15
0.2	0.186	0.02	0.11	0.146	0.152	0.15
0.2	0.184	0.0201	0.11	0.146	0.152	0.15
0.201	0.192	0.0205	0.11	0.146	0.152	0.15
0.201	0.195	0.021	0.11	0.146	0.152	0.15
0.202	0.206	0.0212	0.11	0.146	0.151	0.15
0.202	0.221	0.0215	0.11	0.146	0.151	0.15
0.203	0.214	0.0217	0.11	0.146	0.151	0.15
0.203	0.2	0.0218	0.11	0.146	0.151	0.15
0.204	0.213	0.0219	0.11	0.146	0.151	0.15
0.204	0.21	0.022	0.11	0.146	0.152	0.15
0.205	0.207	0.0221	0.11	0.146	0.152	0.15
0.205	0.208	0.0221	0.11	0.146	0.152	0.15
0.206	0.194	0.0222	0.11	0.146	0.152	0.15
0.206	0.197	0.0222	0.11	0.147	0.152	0.15
0.206	0.198	0.0223	0.11	0.147	0.152	0.151
0.207	0.2	0.0221	0.11	0.147	0.152	0.151
0.207	0.21	0.0216	0.111	0.147	0.152	0.151
0.208	0.207	0.0212	0.111	0.147	0.152	0.151
0.208	0.198	0.0209	0.111	0.148	0.152	0.151
0.209	0.196	0.0207	0.111	0.148	0.152	0.151
0.209	0.197	0.0205	0.111	0.148	0.152	0.151
0.21	0.202	0.0204	0.111	0.148	0.153	0.152
0.21	0.206	0.0203	0.111	0.149	0.153	0.152
0.211	0.201	0.0203	0.111	0.149	0.153	0.152
0.211	0.219	0.0203	0.112	0.149	0.153	0.152
0.212	0.234	0.0202	0.112	0.149	0.153	0.152
0.212	0.235	0.0202	0.112	0.15	0.153	0.152
0.213	0.228	0.0201	0.112	0.15	0.154	0.153
0.213	0.221	0.0201	0.112	0.15	0.154	0.153
0.214	0.228	0.02	0.112	0.151	0.154	0.153
0.214	0.224	0.02	0.113	0.151	0.154	0.153
0.215	0.21	0.02	0.113	0.151	0.154	0.153
0.215	0.21	0.0199	0.113	0.152	0.154	0.154
0.215	0.209	0.0199	0.113	0.152	0.155	0.154
0.216	0.227	0.0199	0.113	0.152	0.155	0.154
0.216	0.233	0.0199	0.113	0.153	0.155	0.154
0.217	0.215	0.0198	0.114	0.153	0.155	0.155
0.217	0.217	0.0198	0.114	0.153	0.155	0.155
0.218	0.219	0.0198	0.114	0.154	0.156	0.155
0.218	0.2	0.0197	0.114	0.154	0.156	0.155
0.219	0.213	0.0197	0.114	0.154	0.156	0.155
0.219	0.226	0.0197	0.114	0.155	0.156	0.156
0.22	0.206	0.0197	0.115	0.155	0.156	0.156
0.22	0.211	0.0196	0.115	0.155	0.157	0.156
0.221	0.219	0.0196	0.115	0.156	0.157	0.156
0.221	0.242	0.0196	0.115	0.156	0.157	0.157
0.222	0.249	0.0196	0.115	0.156	0.157	0.157
0.222	0.252	0.0196	0.116	0.157	0.157	0.157
0.223	0.224	0.0195	0.116	0.157	0.158	0.157
0.223	0.215	0.0195	0.116	0.157	0.158	0.158
0.223	0.237	0.0195	0.116	0.158	0.158	0.158
0.224	0.227	0.0195	0.116	0.158	0.158	0.158
0.224	0.223	0.0194	0.116	0.159	0.158	0.158
0.225	0.218	0.0194	0.117	0.159	0.159	0.159
0.225	0.215	0.0194	0.117	0.159	0.159	0.159
0.226	0.21	0.0193	0.117	0.16	0.159	0.159
0.226	0.196	0.0193	0.117	0.16	0.159	0.159
0.227	0.219	0.0193	0.117	0.16	0.159	0.159
0.227	0.237	0.0193	0.117	0.161	0.16	0.16
0.228	0.216	0.0193	0.118	0.161	0.16	0.16
0.228	0.218	0.0192	0.118	0.161	0.16	0.16
0.229	0.227	0.0192	0.118	0.162	0.16	0.16
0.229	0.221	0.0192	0.118	0.162	0.161	0.161
0.23	0.227	0.0192	0.118	0.162	0.161	0.161
0.23	0.223	0.0192	0.118	0.163	0.161	0.161
0.231	0.222	0.0192	0.118	0.163	0.161	0.161
0.231	0.213	0.0191	0.119	0.163	0.161	0.161
0.231	0.212	0.0191	0.119	0.164	0.162	0.162
0.232	0.204	0.0191	0.119	0.164	0.162	0.162
0.232	0.204	0.0191	0.119	0.164	0.162	0.162
0.233	0.216	0.019	0.119	0.164	0.162	0.162
0.233	0.236	0.019	0.119	0.165	0.162	0.162
0.234	0.225	0.019	0.119	0.165	0.162	0.163
0.234	0.211	0.019	0.119	0.165	0.163	0.163
0.235	0.204	0.019	0.12	0.166	0.163	0.163
0.235	0.218	0.0189	0.12	0.166	0.163	0.163
0.236	0.207	0.0189	0.12	0.166	0.163	0.163
0.236	0.225	0.0189	0.12	0.166	0.163	0.163
0.237	0.215	0.0189	0.12	0.167	0.164	0.164
0.237	0.226	0.0189	0.12	0.167	0.164	0.164
0.238	0.21	0.0189	0.12	0.167	0.164	0.164
0.238	0.211	0.0188	0.12	0.167	0.164	0.164
0.239	0.218	0.0188	0.12	0.168	0.164	0.164
0.239	0.224	0.0188	0.121	0.168	0.164	0.164
0.24	0.219	0.0188	0.121	0.168	0.165	0.165
0.24	0.243	0.0188	0.121	0.168	0.165	0.165
0.24	0.23	0.0187	0.121	0.169	0.165	0.165
0.241	0.223	0.0187	0.121	0.169	0.165	0.165
0.241	0.222	0.0187	0.121	0.169	0.165	0.165
0.242	0.243	0.0187	0.121	0.169	0.165	0.165
0.242	0.228	0.0187	0.121	0.169	0.166	0.165
0.243	0.218	0.0187	0.121	0.17	0.166	0.165
0.243	0.219	0.0186	0.121	0.17	0.166	0.166
0.244	0.213	0.0186	0.121	0.17	0.166	0.166
0.244	0.215	0.0186	0.122	0.17	0.166	0.166
0.245	0.204	0.0186	0.122	0.17	0.166	0.166
0.245	0.206	0.0186	0.122	0.17	0.166	0.166
0.246	0.213	0.0185	0.122	0.171	0.166	0.166
0.246	0.206	0.0185	0.122	0.171	0.167	0.166
0.247	0.204	0.0185	0.122	0.171	0.167	0.166
0.247	0.197	0.0185	0.122	0.171	0.167	0.166
0.248	0.221	0.0185	0.122	0.171	0.167	0.166
0.248	0.211	0.0185	0.122	0.171	0.167	0.166
0.248	0.214	0.0184	0.122	0.171	0.167	0.166
0.249	0.224	0.0184	0.122	0.171	0.167	0.166
0.249	0.23	0.0184	0.122	0.171	0.167	0.166
0.25	0.213	0.0184	0.122	0.172	0.167	0.166
0.25	0.216	0.0184	0.122	0.172	0.167	0.166
0.251	0.22	0.0184	0.122	0.172	0.167	0.166
0.251	0.205	0.0183	0.122	0.172	0.168	0.166
0.252	0.212	0.0183	0.122	0.172	0.168	0.166
0.252	0.218	0.0183	0.122	0.172	0.168	0.166
0.253	0.232	0.0183	0.122	0.172	0.168	0.166
0.253	0.232	0.0182	0.122	0.172	0.168	0.166
0.254	0.207	0.0182	0.122	0.172	0.168	0.166
0.254	0.192	0.0182	0.122	0.172	0.168	0.166
0.255	0.204	0.0181	0.122	0.172	0.168	0.166
0.255	0.201	0.0181	0.122	0.172	0.168	0.166
0.256	0.192	0.0181	0.122	0.172	0.168	0.166
0.256	0.199	0.0181	0.123	0.172	0.168	0.166
0.256	0.217	0.0181	0.123	0.172	0.168	0.166
0.257	0.22	0.0181	0.123	0.172	0.168	0.166
0.257	0.218	0.0181	0.123	0.172	0.168	0.166
0.258	0.199	0.0181	0.123	0.172	0.168	0.166
0.258	0.202	0.0181	0.123	0.172	0.168	0.166
0.259	0.201	0.0181	0.123	0.172	0.168	0.166
0.259	0.204	0.0181	0.123	0.172	0.168	0.166
0.26	0.2	0.0181	0.123	0.172	0.168	0.166
0.26	0.203	0.018	0.123	0.172	0.168	0.165
0.261	0.211	0.018	0.122	0.172	0.167	0.165
0.261	0.224	0.018	0.122	0.172	0.167	0.165
0.262	0.194	0.018	0.122	0.172	0.167	0.165
0.262	0.184	0.018	0.122	0.172	0.167	0.165
0.263	0.179	0.0179	0.122	0.172	0.167	0.165
0.263	0.198	0.0179	0.122	0.172	0.167	0.165
0.264	0.203	0.0179	0.122	0.171	0.167	0.165
0.264	0.187	0.0179	0.122	0.171	0.167	0.164
0.264	0.181	0.0179	0.122	0.171	0.167	0.164
0.265	0.181	0.0179	0.122	0.171	0.167	0.164
0.265	0.192	0.0179	0.122	0.171	0.166	0.164
0.266	0.184	0.0178	0.122	0.171	0.166	0.164
0.266	0.184	0.0178	0.122	0.171	0.166	0.164
0.267	0.19	0.0178	0.122	0.171	0.166	0.163
0.267	0.172	0.0178	0.122	0.17	0.166	0.163
0.268	0.188	0.0178	0.122	0.17	0.166	0.163
0.268	0.18	0.0178	0.122	0.17	0.165	0.163
0.269	0.193	0.0178	0.122	0.17	0.165	0.163
0.269	0.201	0.0177	0.122	0.17	0.165	0.162
0.27	0.184	0.0177	0.122	0.17	0.165	0.162
0.27	0.178	0.0177	0.122	0.169	0.165	0.162
0.271	0.186	0.0177	0.122	0.169	0.164	0.162
0.271	0.182	0.0177	0.122	0.169	0.164	0.162
0.272	0.183	0.0177	0.122	0.169	0.164	0.161
0.272	0.178	0.0176	0.121	0.169	0.164	0.161
0.273	0.18	0.0176	0.121	0.169	0.163	0.161
0.273	0.178	0.0176	0.121	0.168	0.163	0.161
0.273	0.177	0.0176	0.121	0.168	0.163	0.16
0.274	0.176	0.0176	0.121	0.168	0.162	0.16
0.274	0.187	0.0176	0.121	0.168	0.162	0.16
0.275	0.18	0.0176	0.121	0.167	0.162	0.159
0.275	0.172	0.0175	0.121	0.167	0.162	0.159
0.276	0.166	0.0175	0.121	0.167	0.161	0.159
0.276	0.166	0.0175	0.121	0.167	0.161	0.159
0.277	0.151	0.0175	0.121	0.166	0.161	0.158
0.277	0.167	0.0175	0.12	0.166	0.16	0.158
0.278	0.179	0.0175	0.12	0.166	0.16	0.158
0.278	0.166	0.0175	0.12	0.166	0.16	0.157
0.279	0.172	0.0175	0.12	0.165	0.159	0.157
0.279	0.184	0.0174	0.12	0.165	0.159	0.157
0.28	0.163	0.0174	0.12	0.165	0.158	0.157
0.28	0.164	0.0174	0.12	0.165	0.158	0.156
0.281	0.166	0.0175	0.12	0.164	0.158	0.156
0.281	0.168	0.0177	0.12	0.164	0.157	0.156
0.281	0.164	0.0181	0.119	0.164	0.157	0.155
0.282	0.168	0.0183	0.119	0.163	0.156	0.155
0.282	0.18	0.0185	0.119	0.163	0.156	0.155
0.283	0.178	0.0186	0.119	0.163	0.156	0.154
0.283	0.17	0.0187	0.119	0.162	0.155	0.154
0.284	0.17	0.0187	0.119	0.162	0.155	0.154
0.284	0.171	0.0188	0.119	0.162	0.154	0.153
0.285	0.169	0.0189	0.119	0.162	0.154	0.153
0.285	0.182	0.0189	0.118	0.161	0.153	0.153
0.286	0.18	0.019	0.118	0.161	0.153	0.152
0.286	0.141	0.019	0.118	0.16	0.152	0.152
0.287	0.147	0.019	0.118	0.16	0.152	0.151
0.287	0.15	0.019	0.118	0.16	0.151	0.151
0.288	0.139	0.0186	0.118	0.159	0.151	0.151
0.288	0.137	0.0183	0.117	0.159	0.151	0.15
0.289	0.145	0.0181	0.117	0.159	0.15	0.15
0.289	0.154	0.0179	0.117	0.158	0.15	0.15
0.289	0.155	0.0178	0.117	0.158	0.149	0.149
0.29	0.166	0.0178	0.117	0.158	0.149	0.149
0.29	0.153	0.0177	0.117	0.157	0.148	0.149
0.291	0.133	0.0177	0.116	0.157	0.148	0.148
0.291	0.13	0.0176	0.116	0.156	0.147	0.148
0.292	0.128	0.0176	0.116	0.156	0.146	0.147
0.292	0.132	0.0176	0.116	0.156	0.146	0.147
0.293	0.16	0.0175	0.116	0.155	0.145	0.147
0.293	0.157	0.0175	0.116	0.155	0.145	0.146
0.294	0.142	0.0175	0.115	0.155	0.144	0.146
0.294	0.136	0.0175	0.115	0.154	0.144	0.145
0.295	0.15	0.0174	0.115	0.154	0.143	0.145
0.295	0.158	0.0174	0.115	0.153	0.143	0.145
0.296	0.151	0.0174	0.115	0.153	0.142	0.144
0.296	0.134	0.0174	0.114	0.152	0.142	0.144
0.297	0.126	0.0174	0.114	0.152	0.141	0.143
0.297	0.14	0.0173	0.114	0.152	0.14	0.143
0.297	0.131	0.0173	0.114	0.151	0.14	0.143
0.298	0.14	0.0173	0.114	0.151	0.139	0.142
0.298	0.152	0.0173	0.113	0.15	0.139	0.142
0.299	0.13	0.0173	0.113	0.15	0.138	0.141
0.299	0.128	0.0172	0.113	0.15	0.138	0.141
0.3	0.158	0.0172	0.113	0.149	0.137	0.141
0.3	0.148	0.0172	0.112	0.149	0.137	0.14
0.301	0.164	0.0172	0.112	0.148	0.136	0.14
0.301	0.141	0.0172	0.112	0.148	0.135	0.139
0.302	0.136	0.0172	0.112	0.147	0.135	0.139
0.302	0.151	0.0172	0.112	0.147	0.134	0.139
0.303	0.164	0.0171	0.111	0.146	0.134	0.138
0.303	0.125	0.0171	0.111	0.146	0.133	0.138
0.304	0.133	0.0171	0.111	0.146	0.133	0.137
0.304	0.135	0.0171	0.111	0.145	0.132	0.137
0.305	0.117	0.0171	0.11	0.145	0.131	0.136
0.305	0.125	0.017	0.11	0.144	0.131	0.136
0.306	0.138	0.017	0.11	0.144	0.13	0.136
0.306	0.132	0.017	0.11	0.143	0.13	0.135
0.306	0.152	0.017	0.109	0.143	0.129	0.135
0.307	0.154	0.017	0.109	0.142	0.128	0.134
0.307	0.137	0.017	0.109	0.142	0.128	0.134
0.308	0.145	0.017	0.109	0.141	0.127	0.134
0.308	0.136	0.0169	0.108	0.141	0.127	0.133
0.309	0.134	0.0169	0.108	0.14	0.126	0.133
0.309	0.146	0.0169	0.108	0.14	0.126	0.132
0.31	0.148	0.0169	0.108	0.14	0.125	0.132
0.31	0.13	0.0169	0.107	0.139	0.124	0.132
0.311	0.133	0.0169	0.107	0.139	0.124	0.131
0.311	0.124	0.0169	0.107	0.138	0.123	0.131
0.312	0.15	0.0169	0.106	0.138	0.123	0.13
0.312	0.156	0.0168	0.106	0.137	0.122	0.13
0.313	0.14	0.0168	0.106	0.137	0.122	0.129
0.313	0.128	0.0168	0.106	0.136	0.121	0.129
0.314	0.126	0.0168	0.105	0.136	0.121	0.129
0.314	0.129	0.0168	0.105	0.135	0.12	0.128
0.314	0.116	0.0168	0.105	0.135	0.119	0.128
0.315	0.12	0.0167	0.105	0.134	0.119	0.127
0.315	0.138	0.0167	0.104	0.134	0.118	0.127
0.316	0.15	0.0167	0.104	0.133	0.118	0.127
0.316	0.148	0.0167	0.104	0.133	0.117	0.126
0.317	0.15	0.0167	0.103	0.133	0.117	0.126
0.317	0.136	0.0167	0.103	0.132	0.116	0.125
0.318	0.144	0.0167	0.103	0.132	0.116	0.125
0.318	0.146	0.0167	0.103	0.131	0.115	0.125
0.319	0.154	0.0167	0.102	0.131	0.115	0.124
0.319	0.152	0.0166	0.102	0.13	0.114	0.124
0.32	0.135	0.0166	0.102	0.13	0.114	0.123
0.32	0.117	0.0166	0.101	0.129	0.113	0.123
0.321	0.131	0.0166	0.101	0.129	0.113	0.123
0.321	0.144	0.0165	0.101	0.128	0.112	0.122
0.322	0.14	0.0165	0.101	0.128	0.112	0.122
0.322	0.132	0.0165	0.1	0.127	0.111	0.122
0.322	0.146	0.0165	0.1	0.127	0.111	0.121
0.323	0.132	0.0165	0.0997	0.127	0.11	0.121
0.323	0.132	0.0165	0.0994	0.126	0.11	0.12
0.324	0.146	0.0165	0.0991	0.126	0.109	0.12
0.324	0.13	0.0165	0.0988	0.125	0.109	0.12
0.325	0.131	0.0165	0.0985	0.125	0.108	0.119
0.325	0.129	0.0165	0.0982	0.124	0.108	0.119
0.326	0.122	0.0165	0.098	0.124	0.107	0.118
0.326	0.127	0.0165	0.0977	0.123	0.107	0.118
0.327	0.124	0.0165	0.0974	0.123	0.106	0.118
0.327	0.127	0.0165	0.0971	0.123	0.106	0.117
0.328	0.12	0.0164	0.0968	0.122	0.106	0.117
0.328	0.14	0.0164	0.0965	0.122	0.105	0.117
0.329	0.138	0.0164	0.0962	0.121	0.105	0.116
0.329	0.119	0.0164	0.0959	0.121	0.104	0.116
0.33	0.132	0.0164	0.0956	0.12	0.104	0.116
0.33	0.129	0.0164	0.0953	0.12	0.103	0.115
0.331	0.117	0.0164	0.095	0.12	0.103	0.115
0.331	0.12	0.0163	0.0947	0.119	0.103	0.114
0.331	0.117	0.0163	0.0944	0.119	0.102	0.114
0.332	0.117	0.0163	0.0941	0.118	0.102	0.114
0.332	0.123	0.0163	0.0938	0.118	0.101	0.113
0.333	0.119	0.0163	0.0936	0.118	0.101	0.113
0.333	0.12	0.0163	0.0933	0.117	0.1	0.113
0.334	0.116	0.0163	0.093	0.117	0.1	0.112
0.334	0.12	0.0163	0.0927	0.116	0.0997	0.112
0.335	0.135	0.0163	0.0924	0.116	0.0993	0.112
0.335	0.139	0.0163	0.0921	0.116	0.099	0.111
0.336	0.129	0.0163	0.0918	0.115	0.0986	0.111
0.336	0.122	0.0162	0.0915	0.115	0.0982	0.111
0.337	0.11	0.0162	0.0912	0.114	0.0979	0.11
0.337	0.133	0.0162	0.091	0.114	0.0975	0.11
0.338	0.133	0.0162	0.0907	0.114	0.0972	0.11
0.338	0.119	0.0162	0.0904	0.113	0.0968	0.109
0.339	0.138	0.0162	0.0901	0.113	0.0965	0.109
0.339	0.12	0.0163	0.0898	0.113	0.0961	0.109
0.339	0.116	0.0166	0.0895	0.112	0.0958	0.109
0.34	0.108	0.0169	0.0893	0.112	0.0955	0.108
0.34	0.11	0.0171	0.089	0.111	0.0951	0.108
0.341	0.13	0.0172	0.0887	0.111	0.0948	0.108
0.341	0.126	0.0173	0.0884	0.111	0.0945	0.107
0.342	0.119	0.0173	0.0882	0.11	0.0942	0.107
0.342	0.108	0.0173	0.0879	0.11	0.0939	0.107
0.343	0.119	0.0173	0.0876	0.11	0.0936	0.106
0.343	0.135	0.0174	0.0873	0.109	0.0933	0.106
0.344	0.14	0.0174	0.0871	0.109	0.093	0.106
0.344	0.131	0.0175	0.0868	0.109	0.0927	0.106
0.345	0.126	0.0175	0.0865	0.108	0.0924	0.105
0.345	0.141	0.0175	0.0863	0.108	0.0921	0.105
0.346	0.143	0.0176	0.086	0.108	0.0918	0.105
0.346	0.146	0.0176	0.0857	0.108	0.0915	0.104
0.347	0.132	0.0176	0.0855	0.107	0.0913	0.104
0.347	0.147	0.0177	0.0852	0.107	0.091	0.104
0.347	0.15	0.0177	0.085	0.107	0.0907	0.104
0.348	0.137	0.0177	0.0847	0.106	0.0905	0.103
0.348	0.145	0.0177	0.0844	0.106	0.0902	0.103
0.349	0.134	0.0178	0.0842	0.106	0.09	0.103
0.349	0.134	0.0178	0.0839	0.105	0.0897	0.103
0.35	0.14	0.0178	0.0837	0.105	0.0895	0.102
0.35	0.129	0.0179	0.0834	0.105	0.0892	0.102
0.351	0.123	0.0179	0.0832	0.105	0.089	0.102
0.351	0.124	0.0179	0.083	0.104	0.0888	0.102
0.352	0.136	0.0179	0.0827	0.104	0.0885	0.101
0.352	0.141	0.0179	0.0825	0.104	0.0883	0.101
0.353	0.133	0.0179	0.0822	0.104	0.0881	0.101
0.353	0.114	0.018	0.082	0.103	0.0878	0.101
0.354	0.116	0.018	0.0818	0.103	0.0876	0.1
0.354	0.127	0.018	0.0815	0.103	0.0874	0.1
0.355	0.138	0.018	0.0813	0.103	0.0872	0.0999
0.355	0.121	0.018	0.0811	0.102	0.087	0.0997
0.355	0.122	0.0181	0.0809	0.102	0.0868	0.0994
0.356	0.136	0.0181	0.0806	0.102	0.0866	0.0992
0.356	0.129	0.0181	0.0804	0.102	0.0864	0.099
0.357	0.123	0.0181	0.0802	0.101	0.0862	0.0988
0.357	0.121	0.0182	0.08	0.101	0.086	0.0986
0.358	0.127	0.0182	0.0798	0.101	0.0858	0.0983
0.358	0.115	0.0182	0.0796	0.101	0.0856	0.0981
0.359	0.145	0.0182	0.0794	0.101	0.0855	0.0979
0.359	0.158	0.0182	0.0791	0.1	0.0853	0.0977
0.36	0.153	0.0182	0.0789	0.1	0.0851	0.0975
0.36	0.144	0.0182	0.0787	0.0999	0.0849	0.0973
0.361	0.135	0.0183	0.0785	0.0997	0.0848	0.0971
0.361	0.15	0.0186	0.0783	0.0995	0.0846	0.0969
0.362	0.153	0.0191	0.0782	0.0993	0.0844	0.0967
0.362	0.147	0.0194	0.078	0.0991	0.0843	0.0966
0.363	0.146	0.0196	0.0778	0.0989	0.0841	0.0964
0.363	0.133	0.0198	0.0776	0.0988	0.0839	0.0962
0.364	0.14	0.0199	0.0774	0.0986	0.0838	0.096
0.364	0.129	0.02	0.0772	0.0984	0.0836	0.0958
0.364	0.126	0.0202	0.077	0.0982	0.0835	0.0957
0.365	0.116	0.0203	0.0769	0.0981	0.0833	0.0955
0.365	0.134	0.0204	0.0767	0.0979	0.0832	0.0953
0.366	0.132	0.0205	0.0765	0.0977	0.0831	0.0951
0.366	0.128	0.0206	0.0763	0.0976	0.0829	0.095
0.367	0.152	0.0207	0.0762	0.0974	0.0828	0.0948
0.367	0.17	0.0208	0.076	0.0973	0.0826	0.0946
0.368	0.157	0.0209	0.0758	0.0971	0.0825	0.0945
0.368	0.139	0.021	0.0757	0.097	0.0824	0.0943
0.369	0.128	0.0211	0.0755	0.0968	0.0823	0.0942
0.369	0.146	0.0212	0.0754	0.0967	0.0821	0.094
0.37	0.149	0.0213	0.0752	0.0966	0.082	0.0939
0.37	0.147	0.0214	0.0751	0.0964	0.0819	0.0937
0.371	0.138	0.0215	0.0749	0.0963	0.0818	0.0936
0.371	0.154	0.0216	0.0748	0.0962	0.0816	0.0934
0.372	0.142	0.0216	0.0746	0.096	0.0815	0.0933
0.372	0.131	0.0217	0.0745	0.0959	0.0814	0.0931
0.372	0.135	0.0218	0.0744	0.0958	0.0813	0.093
0.373	0.123	0.0219	0.0742	0.0957	0.0812	0.0929
0.373	0.144	0.022	0.0741	0.0956	0.0811	0.0927
0.374	0.148	0.0221	0.074	0.0955	0.081	0.0926
0.374	0.158	0.0222	0.0739	0.0954	0.0809	0.0925
0.375	0.167	0.0223	0.0737	0.0953	0.0807	0.0923
0.375	0.131	0.0223	0.0736	0.0952	0.0806	0.0922
0.376	0.132	0.0224	0.0735	0.0951	0.0805	0.0921
0.376	0.119	0.0225	0.0734	0.095	0.0804	0.092
0.377	0.148	0.0226	0.0733	0.0949	0.0803	0.0919
0.377	0.154	0.0227	0.0732	0.0948	0.0802	0.0917
0.378	0.129	0.0227	0.073	0.0947	0.0802	0.0916
0.378	0.143	0.0228	0.0729	0.0946	0.0801	0.0915
0.379	0.13	0.0229	0.0728	0.0945	0.08	0.0914
0.379	0.163	0.023	0.0727	0.0944	0.0799	0.0913
0.38	0.145	0.0231	0.0726	0.0944	0.0798	0.0912
0.38	0.133	0.0232	0.0725	0.0943	0.0797	0.0911
0.38	0.136	0.0233	0.0725	0.0942	0.0796	0.091
0.381	0.133	0.0233	0.0724	0.0941	0.0795	0.0909
0.381	0.131	0.0234	0.0723	0.0941	0.0794	0.0908
0.382	0.131	0.0235	0.0722	0.094	0.0794	0.0907
0.382	0.153	0.0236	0.0721	0.0939	0.0793	0.0906
0.383	0.171	0.0237	0.072	0.0939	0.0792	0.0905
0.383	0.156	0.0238	0.072	0.0938	0.0791	0.0904
0.384	0.131	0.0238	0.0719	0.0938	0.079	0.0903
0.384	0.151	0.0239	0.0718	0.0937	0.079	0.0902
0.385	0.153	0.024	0.0717	0.0936	0.0789	0.0901
0.385	0.141	0.0241	0.0717	0.0936	0.0788	0.09
0.386	0.151	0.0242	0.0716	0.0935	0.0787	0.0899
0.386	0.145	0.0243	0.0715	0.0935	0.0787	0.0898
0.387	0.134	0.0244	0.0715	0.0934	0.0786	0.0898
0.387	0.128	0.0244	0.0714	0.0934	0.0785	0.0897
0.388	0.117	0.0245	0.0714	0.0934	0.0785	0.0896
0.388	0.126	0.0246	0.0713	0.0933	0.0784	0.0895
0.389	0.119	0.0247	0.0713	0.0933	0.0783	0.0894
0.389	0.14	0.0248	0.0712	0.0932	0.0783	0.0894
0.389	0.125	0.0249	0.0712	0.0932	0.0782	0.0893
0.39	0.12	0.025	0.0711	0.0932	0.0781	0.0892
0.39	0.148	0.0251	0.0711	0.0931	0.0781	0.0892
0.391	0.132	0.0252	0.0711	0.0931	0.078	0.0891
0.391	0.148	0.0253	0.071	0.0931	0.0779	0.089
0.392	0.166	0.0253	0.071	0.0931	0.0779	0.0889
0.392	0.164	0.0254	0.0709	0.093	0.0778	0.0889
0.393	0.15	0.0254	0.0709	0.093	0.0778	0.0888
0.393	0.17	0.0255	0.0709	0.093	0.0777	0.0887
0.394	0.16	0.0255	0.0709	0.093	0.0776	0.0887
0.394	0.129	0.0256	0.0708	0.093	0.0776	0.0886
0.395	0.152	0.0256	0.0708	0.0929	0.0775	0.0886
0.395	0.156	0.0256	0.0708	0.0929	0.0775	0.0885
0.396	0.148	0.0257	0.0708	0.0929	0.0774	0.0884
0.396	0.148	0.0257	0.0708	0.0929	0.0774	0.0884
0.397	0.146	0.0257	0.0707	0.0929	0.0773	0.0883
0.397	0.169	0.0258	0.0707	0.0929	0.0773	0.0883
0.397	0.154	0.0258	0.0707	0.0929	0.0772	0.0882
0.398	0.128	0.0259	0.0707	0.0929	0.0772	0.0882
0.398	0.149	0.026	0.0707	0.0929	0.0771	0.0881
0.399	0.162	0.0261	0.0707	0.0929	0.0771	0.0881
0.399	0.118	0.0262	0.0707	0.0929	0.077	0.088
0.4	0.109	0.0262	0.0707	0.0929	0.077	0.088
0.4	0.123	0.0264	0.0707	0.0929	0.0769	0.0879
0.401	0.143	0.0265	0.0707	0.0929	0.0769	0.0879
0.401	0.153	0.0266	0.0707	0.0929	0.0769	0.0878
0.402	0.164	0.0267	0.0707	0.0929	0.0768	0.0878
0.402	0.132	0.0268	0.0707	0.0929	0.0768	0.0877
0.403	0.124	0.0268	0.0707	0.0929	0.0767	0.0877
0.403	0.146	0.0269	0.0707	0.0929	0.0767	0.0876
0.404	0.158	0.027	0.0707	0.0929	0.0767	0.0876
0.404	0.132	0.0271	0.0708	0.0929	0.0766	0.0876
0.405	0.129	0.0272	0.0708	0.093	0.0766	0.0875
0.405	0.165	0.0273	0.0708	0.093	0.0766	0.0875
0.405	0.16	0.0274	0.0708	0.093	0.0765	0.0874
0.406	0.158	0.0275	0.0708	0.093	0.0765	0.0874
0.406	0.143	0.0276	0.0709	0.093	0.0764	0.0874
0.407	0.125	0.0277	0.0709	0.093	0.0764	0.0873
0.407	0.137	0.0278	0.0709	0.0931	0.0764	0.0873
0.408	0.145	0.0279	0.0709	0.0931	0.0764	0.0873
0.408	0.163	0.028	0.071	0.0931	0.0763	0.0872
0.409	0.155	0.0281	0.071	0.0931	0.0763	0.0872
0.409	0.135	0.0282	0.071	0.0932	0.0763	0.0872
0.41	0.133	0.0283	0.071	0.0932	0.0762	0.0871
0.41	0.172	0.0284	0.0711	0.0932	0.0762	0.0871
0.411	0.18	0.0286	0.0711	0.0932	0.0762	0.0871
0.411	0.153	0.0286	0.0711	0.0933	0.0762	0.087
0.412	0.123	0.0287	0.0712	0.0933	0.0761	0.087
0.412	0.126	0.0289	0.0712	0.0933	0.0761	0.087
0.413	0.152	0.029	0.0712	0.0933	0.0761	0.0869
0.413	0.126	0.0291	0.0713	0.0934	0.0761	0.0869
0.413	0.146	0.0292	0.0713	0.0934	0.0761	0.0869
0.414	0.154	0.0293	0.0714	0.0934	0.076	0.0869
0.414	0.138	0.0294	0.0714	0.0935	0.076	0.0868
0.415	0.14	0.0295	0.0715	0.0935	0.076	0.0868
0.415	0.126	0.0296	0.0715	0.0935	0.076	0.0868
0.416	0.157	0.0298	0.0715	0.0936	0.076	0.0867
0.416	0.159	0.0299	0.0716	0.0936	0.076	0.0867
0.417	0.147	0.03	0.0716	0.0936	0.0759	0.0867
0.417	0.138	0.0301	0.0717	0.0937	0.0759	0.0867
0.418	0.178	0.0302	0.0717	0.0937	0.0759	0.0866
0.418	0.196	0.0304	0.0718	0.0938	0.0759	0.0866
0.419	0.165	0.0305	0.0718	0.0938	0.0759	0.0866
0.419	0.145	0.0306	0.0719	0.0938	0.0759	0.0866
0.42	0.133	0.0307	0.0719	0.0939	0.0759	0.0865
0.42	0.144	0.0308	0.072	0.0939	0.0759	0.0865
0.421	0.145	0.0309	0.072	0.094	0.0759	0.0865
0.421	0.136	0.0311	0.0721	0.094	0.0759	0.0865
0.422	0.14	0.0312	0.0721	0.0941	0.0759	0.0865
0.422	0.151	0.0314	0.0722	0.0941	0.0759	0.0864
0.422	0.154	0.0315	0.0722	0.0941	0.0759	0.0864
0.423	0.164	0.0316	0.0723	0.0942	0.0759	0.0864
0.423	0.171	0.0317	0.0724	0.0942	0.0759	0.0864
0.424	0.183	0.0319	0.0724	0.0943	0.0759	0.0864
0.424	0.181	0.032	0.0725	0.0943	0.0759	0.0863
0.425	0.161	0.0322	0.0725	0.0944	0.0759	0.0863
0.425	0.129	0.0323	0.0726	0.0944	0.0759	0.0863
0.426	0.105	0.0324	0.0726	0.0945	0.0759	0.0863
0.426	0.117	0.0325	0.0727	0.0945	0.0759	0.0863
0.427	0.168	0.0327	0.0728	0.0946	0.0759	0.0862
0.427	0.16	0.0328	0.0728	0.0946	0.0759	0.0862
0.428	0.156	0.033	0.0729	0.0947	0.0759	0.0862
0.428	0.167	0.0331	0.0729	0.0947	0.076	0.0862
0.429	0.132	0.0333	0.073	0.0947	0.076	0.0862
0.429	0.141	0.0334	0.073	0.0948	0.076	0.0861
0.43	0.141	0.0335	0.0731	0.0948	0.076	0.0861
0.43	0.168	0.0337	0.0732	0.0949	0.076	0.0861
0.43	0.172	0.0339	0.0732	0.0949	0.076	0.0861
0.431	0.162	0.034	0.0733	0.095	0.0761	0.0861
0.431	0.172	0.0342	0.0733	0.095	0.0761	0.0861
0.432	0.179	0.0343	0.0734	0.0951	0.0761	0.0861
0.432	0.144	0.0345	0.0735	0.0951	0.0761	0.086
0.433	0.156	0.0347	0.0735	0.0952	0.0762	0.086
0.433	0.194	0.0349	0.0736	0.0952	0.0762	0.086
0.434	0.154	0.035	0.0737	0.0953	0.0762	0.086
0.434	0.139	0.0351	0.0737	0.0953	0.0762	0.086
0.435	0.134	0.0353	0.0738	0.0954	0.0763	0.086
0.435	0.121	0.0355	0.0738	0.0954	0.0763	0.0859
0.436	0.14	0.0357	0.0739	0.0955	0.0763	0.0859
0.436	0.152	0.0359	0.074	0.0955	0.0764	0.0859
0.437	0.181	0.0361	0.074	0.0956	0.0764	0.0859
0.437	0.178	0.0363	0.0741	0.0956	0.0764	0.0859
0.438	0.151	0.0363	0.0741	0.0957	0.0765	0.0859
0.438	0.115	0.0365	0.0742	0.0957	0.0765	0.0859
0.438	0.133	0.0367	0.0743	0.0958	0.0766	0.0859
0.439	0.125	0.0369	0.0743	0.0958	0.0766	0.0858
0.439	0.168	0.0371	0.0744	0.0959	0.0766	0.0858
0.44	0.156	0.0373	0.0744	0.0959	0.0767	0.0858
0.44	0.187	0.0373	0.0745	0.096	0.0767	0.0858
0.441	0.174	0.0374	0.0746	0.096	0.0768	0.0858
0.441	0.128	0.0374	0.0746	0.0961	0.0768	0.0858
0.442	0.125	0.0374	0.0747	0.0961	0.0769	0.0858
0.442	0.12	0.0375	0.0747	0.0962	0.0769	0.0858
0.443	0.118	0.0375	0.0748	0.0962	0.077	0.0858
0.443	0.158	0.0375	0.0749	0.0963	0.077	0.0858
0.444	0.184	0.0376	0.0749	0.0963	0.0771	0.0858
0.444	0.164	0.0377	0.075	0.0964	0.0771	0.0857
0.445	0.132	0.0378	0.075	0.0964	0.0772	0.0857
0.445	0.15	0.038	0.0751	0.0965	0.0772	0.0857
0.446	0.129	0.0382	0.0752	0.0965	0.0773	0.0857
0.446	0.152	0.0384	0.0752	0.0965	0.0774	0.0857
0.447	0.11	0.0386	0.0753	0.0966	0.0774	0.0857
0.447	0.141	0.0388	0.0753	0.0966	0.0775	0.0857
0.447	0.206	0.0391	0.0754	0.0967	0.0775	0.0857
0.448	0.17	0.0393	0.0754	0.0967	0.0776	0.0857
0.448	0.139	0.0395	0.0755	0.0968	0.0777	0.0857
0.449	0.156	0.0397	0.0756	0.0968	0.0777	0.0857
0.449	0.178	0.0399	0.0756	0.0969	0.0778	0.0857
0.45	0.167	0.0401	0.0757	0.0969	0.0779	0.0857
0.45	0.146	0.0404	0.0757	0.0969	0.0779	0.0857
0.451	0.129	0.0406	0.0758	0.097	0.078	0.0857
0.451	0.2	0.0409	0.0758	0.097	0.0781	0.0857
0.452	0.191	0.0412	0.0759	0.0971	0.0782	0.0857
0.452	0.155	0.0414	0.0759	0.0971	0.0782	0.0857
0.453	0.17	0.0416	0.076	0.0972	0.0783	0.0857
0.453	0.146	0.0419	0.076	0.0972	0.0784	0.0857
0.454	0.136	0.0421	0.0761	0.0972	0.0784	0.0857
0.454	0.134	0.0424	0.0761	0.0973	0.0785	0.0857
0.455	0.164	0.0427	0.0762	0.0973	0.0786	0.0857
0.455	0.161	0.0429	0.0763	0.0973	0.0787	0.0857
0.455	0.147	0.0433	0.0763	0.0974	0.0788	0.0857
0.456	0.112	0.0435	0.0764	0.0974	0.0788	0.0857
0.456	0.139	0.0438	0.0764	0.0975	0.0789	0.0857
0.457	0.149	0.0441	0.0765	0.0975	0.079	0.0857
0.457	0.141	0.0444	0.0765	0.0975	0.0791	0.0857
0.458	0.159	0.0448	0.0766	0.0976	0.0792	0.0857
0.458	0.182	0.045	0.0766	0.0976	0.0792	0.0857
0.459	0.191	0.0453	0.0767	0.0976	0.0793	0.0857
0.459	0.154	0.0456	0.0767	0.0977	0.0794	0.0858
0.46	0.158	0.046	0.0768	0.0977	0.0795	0.0858
0.46	0.204	0.0463	0.0768	0.0978	0.0796	0.0858
0.461	0.199	0.0466	0.0769	0.0978	0.0797	0.0858
0.461	0.178	0.047	0.0769	0.0978	0.0798	0.0858
0.462	0.13	0.0473	0.077	0.0979	0.0798	0.0858
0.462	0.14	0.0477	0.077	0.0979	0.0799	0.0858
0.463	0.185	0.0482	0.077	0.0979	0.08	0.0858
0.463	0.175	0.0485	0.0771	0.098	0.0801	0.0859
0.463	0.15	0.0488	0.0771	0.098	0.0802	0.0859
0.464	0.154	0.0492	0.0772	0.098	0.0803	0.0859
0.464	0.134	0.0496	0.0772	0.0981	0.0804	0.0859
0.465	0.155	0.05	0.0773	0.0981	0.0805	0.0859
0.465	0.188	0.0505	0.0773	0.0981	0.0806	0.0859
0.466	0.18	0.051	0.0774	0.0982	0.0807	0.086
0.466	0.14	0.0514	0.0774	0.0982	0.0807	0.086
0.467	0.145	0.0518	0.0775	0.0982	0.0808	0.086
0.467	0.139	0.0522	0.0775	0.0982	0.0809	0.086
0.468	0.147	0.0527	0.0776	0.0983	0.081	0.0861
0.468	0.247	0.0533	0.0776	0.0983	0.0811	0.0861
0.469	0.223	0.0538	0.0776	0.0983	0.0812	0.0861
0.469	0.157	0.0543	0.0777	0.0984	0.0813	0.0861
0.47	0.166	0.0548	0.0777	0.0984	0.0814	0.0862
0.47	0.26	0.0556	0.0778	0.0984	0.0815	0.0862
0.471	0.211	0.0562	0.0778	0.0985	0.0816	0.0862
0.471	0.148	0.0566	0.0779	0.0985	0.0817	0.0862
0.471	0.142	0.0571	0.0779	0.0985	0.0818	0.0863
0.472	0.192	0.0577	0.078	0.0986	0.0819	0.0863
0.472	0.155	0.0582	0.078	0.0986	0.0819	0.0863
0.473	0.147	0.059	0.078	0.0986	0.082	0.0864
0.473	0.223	0.0599	0.0781	0.0987	0.0821	0.0864
0.474	0.226	0.0606	0.0781	0.0987	0.0822	0.0864
0.474	0.239	0.0612	0.0782	0.0987	0.0823	0.0865
0.475	0.241	0.062	0.0782	0.0987	0.0824	0.0865
0.475	0.163	0.0626	0.0783	0.0988	0.0825	0.0865
0.476	0.162	0.0634	0.0783	0.0988	0.0826	0.0866
0.476	0.202	0.0642	0.0783	0.0988	0.0827	0.0866
0.477	0.211	0.0651	0.0784	0.0989	0.0828	0.0866
0.477	0.232	0.0661	0.0784	0.0989	0.0829	0.0867
0.478	0.171	0.0669	0.0785	0.0989	0.083	0.0867
0.478	0.179	0.068	0.0785	0.099	0.083	0.0868
0.479	0.165	0.069	0.0786	0.099	0.0831	0.0868
0.479	0.198	0.0699	0.0786	0.099	0.0832	0.0868
0.48	0.259	0.0711	0.0786	0.0991	0.0833	0.0869
0.48	0.244	0.0723	0.0787	0.0991	0.0834	0.0869
0.48	0.207	0.0734	0.0787	0.0991	0.0835	0.087
0.481	0.109	0.0745	0.0788	0.0992	0.0836	0.087
0.481	0.192	0.0759	0.0788	0.0992	0.0837	0.0871
0.482	0.138	0.0773	0.0789	0.0992	0.0837	0.0871
0.482	0.19	0.0791	0.0789	0.0993	0.0838	0.0872
0.483	0.21	0.0806	0.079	0.0993	0.0839	0.0872
0.483	0.156	0.0821	0.079	0.0993	0.084	0.0873
0.484	0.192	0.084	0.079	0.0994	0.0841	0.0873
0.484	0.238	0.0859	0.0791	0.0994	0.0842	0.0874
0.485	0.19	0.0878	0.0791	0.0994	0.0842	0.0874
0.485	0.176	0.0898	0.0792	0.0995	0.0843	0.0875
0.486	0.196	0.0923	0.0792	0.0995	0.0844	0.0875
0.486	0.31	0.0952	0.0793	0.0996	0.0845	0.0876
0.487	0.287	0.0979	0.0793	0.0996	0.0846	0.0876
0.487	0.0511	0.1	0.0794	0.0996	0.0847	0.0877
0.488	0.205	0.104	0.0794	0.0997	0.0847	0.0877
0.488	0.153	0.108	0.0795	0.0997	0.0848	0.0878
0.488	0.185	0.112	0.0795	0.0998	0.0849	0.0878
0.489	0.232	0.116	0.0796	0.0998	0.085	0.0879
0.489	0.282	0.121	0.0796	0.0998	0.085	0.0879
0.49	0.226	0.126	0.0797	0.0999	0.0851	0.088
0.49	0.266	0.134	0.0797	0.0999	0.0852	0.088
0.491	0.105	0.141	0.0798	0.1	0.0853	0.0881
0.491	0.225	0.151	0.0798	0.1	0.0853	0.0882
0.492	0.213	0.162	0.0799	0.1	0.0854	0.0882
0.492	0.131	0.178	0.0799	0.1	0.0855	0.0883
0.493	0.231	0.199	0.08	0.1	0.0855	0.0883
0.493	0.34	0.228	0.08	0.1	0.0856	0.0884
0.494	0.294	0.275	0.0801	0.1	0.0857	0.0885
0.494	0.285	0.388	0.0801	0.1	0.0857	0.0885
0.495	0.43	0.636	0.0802	0.1	0.0858	0.0886

## Sheet: Fig3g
time /ns	Chi +Chelix	Chi +Cloop1helix	Chi +Cloop2helix
0	1.654	2.14	1.848
0.25	2.34	2.46	2.35
0.5	2.53	2.46	2.35
0.75	2.68	2.64	2.33
1	2.63	2.67	2.39
1.25	2.68	2.52	2.43
1.5	2.74	2.69	2.41
1.75	2.64	2.87	2.31
2	2.55	2.99	2.4
2.25	2.62	2.88	2.54
2.5	2.65	2.97	2.59
2.75	2.75	2.86	2.55
3	2.83	3.01	2.5
3.25	2.54	3.32	2.56
3.5	2.61	3.03	2.81
3.75	2.52	3.02	2.83
4	2.49	2.98	2.94
4.25	2.52	3.21	3.25
4.5	2.49	3.03	3.64
4.75	2.61	2.88	3.23
5	2.49	2.96	3.12
5.25	2.41	2.76	3.11
5.5	2.49	3.08	2.91
5.75	2.51	3.01	3.29
6	2.45	3.31	3.21
6.25	2.48	2.95	3.19
6.5	2.49	2.97	3.29
6.75	2.66	3	3.6
7	2.57	2.9	3.92
7.25	2.6	2.75	3.78
7.5	2.52	2.84	4.01
7.75	2.59	3.1	3.83
8	2.58	3.05	3.85
8.25	2.58	3.02	3.82
8.5	2.58	3.21	3.64
8.75	2.62	2.98	3.66
9	2.59	3.02	3.65
9.25	2.71	3.37	3.52
9.5	2.66	3.24	3.61
9.75	2.59	3.26	3.27
10	2.64	3.16	3.41
10.25	2.54	3.04	3.55
10.5	2.58	2.89	3.73
10.75	2.52	3.08	3.7
11	2.62	2.85	3.96
11.25	2.46	2.9	4.06
11.5	2.53	2.98	4.12
11.75	2.55	3.21	3.85
12	2.7	3.14	3.81
12.25	2.78	3.34	4.16
12.5	2.77	3.1	4.24
12.75	2.83	3.09	4.56
13	2.71	2.86	4.33
13.25	2.71	2.95	4.63
13.5	2.74	2.78	4.3
13.75	2.67	2.95	4.59
14	2.68	3.08	4.28
14.25	2.69	3.36	4.73
14.5	2.78	2.95	3.84
14.75	2.78	2.85	3.61
15	2.57	3.1	4.14
15.25	2.76	2.88	3.83
15.5	2.59	2.94	3.33
15.75	2.58	3.11	3.51
16	2.67	2.74	4.19
16.25	2.68	2.85	4.51
16.5	2.67	3.18	4.75
16.75	2.81	3.15	5.29
17	2.74	3.3	4.82
17.25	2.59	3.25	4.16
17.5	2.56	3.4	4.36
17.75	2.63	3.1	4.49
18	2.62	3.16	4.63
18.25	2.54	3	4.34
18.5	2.47	3.17	4.72
18.75	2.6	3.46	4.79
19	2.48	3.01	4.52
19.25	2.49	3.35	3.97
19.5	2.66	3.22	4.04
19.75	2.53	3.17	4.11
20	2.73	3.41	3.83
20.25	2.58	3.42	4.53
20.5	2.49	4.02	4.35
20.75	2.5	4	4.36
21	2.39	4.16	4.63
21.25	2.43	4.29	4.7
21.5	2.49	3.93	5.18
21.75	2.34	4.44	5.39
22	2.49	4.89	5.4
22.25	2.56	4.87	4.92
22.5	2.5	4.43	4.7
22.75	2.41	4.48	5.48
23	2.52	4.5	5.3
23.25	2.6	4.87	4.85
23.5	2.45	5.01	5.1
23.75	2.58	5.15	4.9
24	2.49	5.41	5.08
24.25	2.41	5.03	4.63
24.5	2.47	4.88	5.36
24.75	2.42	5.13	5.01
25	2.43	4.96	5.33
25.25	2.47	5.28	4.52
25.5	2.54	5.36	4.16
25.75	2.55	4.78	4.3
26	2.57	4.45	4
26.25	2.6	4.84	4.18
26.5	2.71	4.42	4.19
26.75	2.59	4.43	3.95
27	2.6	4.33	4.11
27.25	2.57	4.93	4.59
27.5	2.66	4.75	4.49
27.75	2.71	4.69	4.53
28	2.47	4.95	4.01
28.25	2.51	5.24	3.8
28.5	2.55	5.09	3.82
28.75	2.49	5.58	3.62
29	2.44	5.33	4.09
29.25	2.41	5.21	4.1
29.5	2.51	5.04	4.81
29.75	2.63	5.02	4.57
30	2.58	5.24	5.2
30.25	2.56	4.93	5.06
30.5	2.65	5.35	5.34
30.75	2.63	5.24	5.55
31	2.63	5.13	5.39
31.25	2.55	4.88	5.57
31.5	2.68	4.69	5.18
31.75	2.73	4.92	4.75
32	2.62	4.65	4.86
32.25	2.61	4.8	5.02
32.5	2.67	5.1	4.56
32.75	2.74	4.76	4.35
33	2.7	4.94	4.53
33.25	2.68	5.17	4.52
33.5	2.74	5.2	4.47
33.75	2.64	4.81	4.91
34	2.51	4.54	5.24
34.25	2.68	4.78	5.17
34.5	2.72	4.6	5.16
34.75	2.8	4.8	4.78
35	2.71	4.85	4.9
35.25	2.63	4.36	4.99
35.5	2.92	4.66	5.06
35.75	2.78	4.22	5.14
36	2.79	4.54	5.6
36.25	2.8	4.05	5.69
36.5	2.62	4.3	5.17
36.75	2.58	4.15	4.87
37	2.64	4.38	4.76
37.25	2.57	4.29	4.85
37.5	2.58	4.16	4.76

## Sheet: Fig3h
q/A-1	I(q) apo2	Fit +Chelix
0	1.48	18.8
0.002	1.48	18.8
0.00326	14.8	18.8
0.00373	16	18.8
0.0042	22	18.8
0.00468	22.2	18.7
0.00515	19.6	18.7
0.00562	19.4	18.7
0.00609	19.1	18.7
0.00656	20.3	18.7
0.00703	18.9	18.6
0.0075	18	18.6
0.00798	18	18.6
0.00845	17.8	18.6
0.00892	17.6	18.5
0.00939	17.6	18.5
0.00986	17.7	18.5
0.0103	17.9	18.4
0.0108	17.9	18.4
0.0113	18	18.4
0.0117	17.7	18.3
0.0122	18.1	18.3
0.0127	17.9	18.2
0.0132	17.9	18.2
0.0136	17.9	18.1
0.0141	17.4	18.1
0.0146	17.6	18.1
0.015	17.9	18
0.0155	17.9	18
0.016	17.6	17.9
0.0165	17.2	17.8
0.0169	17.3	17.8
0.0174	17.3	17.7
0.0179	17.3	17.7
0.0183	17.4	17.6
0.0188	17	17.6
0.0193	17	17.5
0.0198	16.9	17.4
0.0202	17	17.4
0.0207	16.9	17.3
0.0212	16.6	17.2
0.0217	16.6	17.2
0.0221	16.6	17.1
0.0226	16.5	17
0.0231	16.3	17
0.0235	16.5	16.9
0.024	16.6	16.8
0.0245	16.2	16.8
0.025	16	16.7
0.0254	16	16.6
0.0259	15.9	16.5
0.0264	16.2	16.4
0.0268	16.3	16.4
0.0273	16	16.3
0.0278	15.6	16.2
0.0283	15.5	16.1
0.0287	15.8	16
0.0292	15.7	16
0.0297	15.5	15.9
0.0301	15.6	15.8
0.0306	15.6	15.7
0.0311	15.3	15.6
0.0316	14.9	15.5
0.032	15	15.4
0.0325	14.9	15.4
0.033	14.8	15.3
0.0334	14.9	15.2
0.0339	14.6	15.1
0.0344	14.5	15
0.0349	14.6	14.9
0.0353	14.7	14.8
0.0358	14.3	14.7
0.0363	14.4	14.6
0.0367	14.3	14.5
0.0372	14.2	14.5
0.0377	14.2	14.4
0.0382	14	14.3
0.0386	13.9	14.2
0.0391	13.5	14.1
0.0396	13.5	14
0.04	13.6	13.9
0.0405	13.3	13.8
0.041	13.5	13.7
0.0415	13.4	13.6
0.0419	13.4	13.5
0.0424	13.4	13.4
0.0429	13.2	13.3
0.0433	13.1	13.2
0.0438	12.9	13.1
0.0443	12.8	13
0.0448	12.8	12.9
0.0452	12.7	12.8
0.0457	12.4	12.7
0.0462	12.4	12.6
0.0466	12.7	12.5
0.0471	12.5	12.4
0.0476	12	12.3
0.0481	12	12.2
0.0485	11.9	12.1
0.049	12	12
0.0495	11.9	11.9
0.0499	11.6	11.8
0.0504	11.5	11.7
0.0509	11.5	11.6
0.0514	11.3	11.5
0.0518	11.1	11.4
0.0523	10.9	11.3
0.0528	11	11.3
0.0532	11.1	11.2
0.0537	10.9	11.1
0.0542	10.8	11
0.0547	10.7	10.9
0.0551	10.7	10.8
0.0556	10.6	10.7
0.0561	10.4	10.6
0.0565	10.3	10.5
0.057	10.1	10.4
0.0575	10.3	10.3
0.058	10.1	10.2
0.0584	9.87	10.1
0.0589	9.9	10
0.0594	9.83	9.91
0.0598	9.51	9.82
0.0603	9.41	9.73
0.0608	9.55	9.63
0.0613	9.64	9.54
0.0617	9.43	9.45
0.0622	9.39	9.36
0.0627	9.18	9.27
0.0631	9.07	9.18
0.0636	8.96	9.09
0.0641	8.71	8.99
0.0646	8.7	8.91
0.065	8.74	8.82
0.0655	8.84	8.73
0.066	8.55	8.64
0.0664	8.3	8.55
0.0669	8.18	8.46
0.0674	8.26	8.38
0.0679	8.01	8.29
0.0683	7.94	8.2
0.0688	7.79	8.12
0.0693	7.87	8.03
0.0697	8.17	7.95
0.0702	7.89	7.86
0.0707	7.63	7.78
0.0712	7.74	7.7
0.0716	7.71	7.61
0.0721	7.71	7.53
0.0726	7.38	7.45
0.073	7.07	7.37
0.0735	6.95	7.29
0.074	7.04	7.21
0.0745	6.95	7.13
0.0749	6.65	7.05
0.0754	6.71	6.97
0.0759	6.76	6.89
0.0763	6.73	6.81
0.0768	6.73	6.73
0.0773	6.6	6.66
0.0778	6.73	6.58
0.0782	6.65	6.51
0.0787	6.42	6.43
0.0792	6.21	6.36
0.0796	6.13	6.28
0.0801	5.94	6.21
0.0806	5.95	6.13
0.0811	5.89	6.06
0.0815	5.79	5.99
0.082	5.77	5.92
0.0825	5.91	5.85
0.083	5.82	5.78
0.0834	5.62	5.71
0.0839	5.7	5.64
0.0844	5.64	5.57
0.0848	5.59	5.5
0.0853	5.53	5.43
0.0858	5.48	5.36
0.0863	5.39	5.3
0.0867	5.37	5.23
0.0872	5.32	5.17
0.0877	5.18	5.1
0.0881	5.11	5.04
0.0886	5.06	4.97
0.0891	5.02	4.91
0.0896	4.95	4.84
0.09	4.87	4.78
0.0905	4.78	4.72
0.091	4.74	4.66
0.0914	4.68	4.6
0.0919	4.6	4.54
0.0924	4.57	4.48
0.0929	4.48	4.42
0.0933	4.44	4.36
0.0938	4.38	4.3
0.0943	4.31	4.24
0.0947	4.26	4.18
0.0952	4.21	4.13
0.0957	4.14	4.07
0.0962	4.05	4.01
0.0966	4.01	3.96
0.0971	3.96	3.9
0.0976	3.86	3.85
0.098	3.82	3.79
0.0985	3.78	3.74
0.099	3.7	3.69
0.0995	3.64	3.64
0.0999	3.6	3.58
0.1	3.56	3.53
0.101	3.48	3.48
0.101	3.42	3.43
0.102	3.42	3.38
0.102	3.36	3.33
0.103	3.32	3.28
0.103	3.24	3.23
0.104	3.18	3.19
0.104	3.18	3.14
0.105	3.12	3.09
0.105	3.09	3.04
0.106	3.04	3
0.106	2.99	2.95
0.107	2.93	2.91
0.107	2.87	2.86
0.107	2.81	2.82
0.108	2.78	2.77
0.108	2.74	2.73
0.109	2.69	2.69
0.109	2.65	2.65
0.11	2.6	2.6
0.11	2.56	2.56
0.111	2.53	2.52
0.111	2.47	2.48
0.112	2.45	2.44
0.112	2.42	2.4
0.113	2.39	2.36
0.113	2.34	2.32
0.114	2.3	2.29
0.114	2.28	2.25
0.115	2.23	2.21
0.115	2.18	2.17
0.115	2.13	2.14
0.116	2.1	2.1
0.116	2.05	2.07
0.117	2.02	2.03
0.117	2	2
0.118	1.96	1.96
0.118	1.92	1.93
0.119	1.9	1.89
0.119	1.89	1.86
0.12	1.86	1.83
0.12	1.83	1.8
0.121	1.77	1.77
0.121	1.71	1.73
0.122	1.69	1.7
0.122	1.68	1.67
0.123	1.63	1.64
0.123	1.6	1.61
0.124	1.55	1.58
0.124	1.54	1.55
0.124	1.52	1.53
0.125	1.47	1.5
0.125	1.42	1.47
0.126	1.42	1.44
0.126	1.43	1.42
0.127	1.42	1.39
0.127	1.33	1.36
0.128	1.32	1.34
0.128	1.28	1.31
0.129	1.25	1.29
0.129	1.24	1.26
0.13	1.23	1.24
0.13	1.19	1.22
0.131	1.15	1.19
0.131	1.13	1.17
0.132	1.12	1.15
0.132	1.09	1.13
0.132	1.07	1.1
0.133	1.04	1.08
0.133	1	1.06
0.134	0.986	1.04
0.134	0.993	1.02
0.135	0.994	0.999
0.135	0.956	0.979
0.136	0.928	0.96
0.136	0.904	0.94
0.137	0.881	0.922
0.137	0.862	0.903
0.138	0.847	0.885
0.138	0.812	0.867
0.139	0.797	0.849
0.139	0.786	0.832
0.14	0.764	0.815
0.14	0.766	0.799
0.14	0.765	0.782
0.141	0.729	0.766
0.141	0.705	0.751
0.142	0.702	0.735
0.142	0.685	0.72
0.143	0.666	0.705
0.143	0.646	0.691
0.144	0.652	0.676
0.144	0.65	0.662
0.145	0.633	0.649
0.145	0.608	0.635
0.146	0.583	0.622
0.146	0.572	0.609
0.147	0.571	0.597
0.147	0.555	0.584
0.148	0.542	0.572
0.148	0.528	0.56
0.148	0.476	0.549
0.149	0.485	0.537
0.149	0.494	0.526
0.15	0.482	0.515
0.15	0.462	0.504
0.151	0.458	0.494
0.151	0.446	0.484
0.152	0.414	0.474
0.152	0.422	0.464
0.153	0.422	0.454
0.153	0.399	0.445
0.154	0.41	0.436
0.154	0.399	0.427
0.155	0.374	0.418
0.155	0.382	0.41
0.156	0.389	0.402
0.156	0.382	0.394
0.157	0.364	0.386
0.157	0.333	0.378
0.157	0.323	0.37
0.158	0.304	0.363
0.158	0.315	0.356
0.159	0.306	0.349
0.159	0.316	0.342
0.16	0.269	0.335
0.16	0.258	0.329
0.161	0.261	0.323
0.161	0.265	0.316
0.162	0.256	0.31
0.162	0.258	0.305
0.163	0.256	0.299
0.163	0.249	0.293
0.164	0.256	0.288
0.164	0.246	0.283
0.165	0.236	0.278
0.165	0.207	0.273
0.165	0.208	0.268
0.166	0.212	0.263
0.166	0.2	0.259
0.167	0.216	0.254
0.167	0.212	0.25
0.168	0.223	0.246
0.168	0.2	0.242
0.169	0.195	0.238
0.169	0.209	0.234
0.17	0.215	0.23
0.17	0.213	0.227
0.171	0.184	0.223
0.171	0.17	0.22
0.172	0.195	0.216
0.172	0.18	0.213
0.173	0.17	0.21
0.173	0.172	0.207
0.173	0.167	0.204
0.174	0.161	0.202
0.174	0.164	0.199
0.175	0.17	0.196
0.175	0.151	0.194
0.176	0.149	0.191
0.176	0.158	0.189
0.177	0.158	0.187
0.177	0.175	0.185
0.178	0.185	0.182
0.178	0.17	0.18
0.179	0.173	0.178
0.179	0.154	0.177
0.18	0.146	0.175
0.18	0.162	0.173
0.181	0.151	0.171
0.181	0.156	0.17
0.182	0.167	0.168
0.182	0.184	0.167
0.182	0.156	0.165
0.183	0.139	0.164
0.183	0.127	0.163
0.184	0.133	0.161
0.184	0.126	0.16
0.185	0.144	0.159
0.185	0.155	0.158
0.186	0.162	0.157
0.186	0.138	0.156
0.187	0.165	0.155
0.187	0.178	0.154
0.188	0.157	0.153
0.188	0.145	0.152
0.189	0.155	0.152
0.189	0.158	0.151
0.19	0.15	0.15
0.19	0.133	0.15
0.19	0.158	0.149
0.191	0.167	0.148
0.191	0.149	0.148
0.192	0.14	0.147
0.192	0.154	0.147
0.193	0.14	0.147
0.193	0.145	0.146
0.194	0.155	0.146
0.194	0.171	0.146
0.195	0.149	0.145
0.195	0.149	0.145
0.196	0.153	0.145
0.196	0.146	0.145
0.197	0.139	0.144
0.197	0.134	0.144
0.198	0.158	0.144
0.198	0.171	0.144
0.198	0.17	0.144
0.199	0.145	0.144
0.199	0.149	0.144
0.2	0.157	0.144
0.2	0.156	0.144
0.201	0.163	0.144
0.201	0.166	0.144
0.202	0.177	0.144
0.202	0.192	0.144
0.203	0.185	0.144
0.203	0.171	0.144
0.204	0.184	0.144
0.204	0.182	0.144
0.205	0.178	0.144
0.205	0.18	0.145
0.206	0.165	0.145
0.206	0.168	0.145
0.206	0.169	0.145
0.207	0.171	0.145
0.207	0.181	0.145
0.208	0.179	0.146
0.208	0.169	0.146
0.209	0.168	0.146
0.209	0.168	0.146
0.21	0.173	0.147
0.21	0.178	0.147
0.211	0.173	0.147
0.211	0.19	0.148
0.212	0.205	0.148
0.212	0.206	0.148
0.213	0.199	0.148
0.213	0.192	0.149
0.214	0.2	0.149
0.214	0.195	0.149
0.215	0.182	0.15
0.215	0.182	0.15
0.215	0.181	0.15
0.216	0.198	0.151
0.216	0.205	0.151
0.217	0.186	0.151
0.217	0.188	0.152
0.218	0.191	0.152
0.218	0.172	0.152
0.219	0.184	0.153
0.219	0.197	0.153
0.22	0.178	0.153
0.22	0.182	0.154
0.221	0.191	0.154
0.221	0.213	0.154
0.222	0.22	0.155
0.222	0.224	0.155
0.223	0.195	0.155
0.223	0.186	0.156
0.223	0.209	0.156
0.224	0.198	0.156
0.224	0.194	0.157
0.225	0.189	0.157
0.225	0.186	0.157
0.226	0.181	0.158
0.226	0.167	0.158
0.227	0.191	0.158
0.227	0.209	0.159
0.228	0.187	0.159
0.228	0.19	0.159
0.229	0.199	0.16
0.229	0.193	0.16
0.23	0.198	0.16
0.23	0.195	0.161
0.231	0.193	0.161
0.231	0.184	0.161
0.231	0.184	0.162
0.232	0.175	0.162
0.232	0.176	0.162
0.233	0.187	0.162
0.233	0.208	0.163
0.234	0.196	0.163
0.234	0.182	0.163
0.235	0.176	0.163
0.235	0.189	0.164
0.236	0.178	0.164
0.236	0.197	0.164
0.237	0.187	0.164
0.237	0.197	0.165
0.238	0.182	0.165
0.238	0.182	0.165
0.239	0.19	0.165
0.239	0.195	0.165
0.24	0.191	0.166
0.24	0.215	0.166
0.24	0.202	0.166
0.241	0.195	0.166
0.241	0.194	0.166
0.242	0.214	0.167
0.242	0.199	0.167
0.243	0.19	0.167
0.243	0.19	0.167
0.244	0.184	0.167
0.244	0.186	0.167
0.245	0.175	0.167
0.245	0.177	0.168
0.246	0.184	0.168
0.246	0.178	0.168
0.247	0.175	0.168
0.247	0.169	0.168
0.248	0.192	0.168
0.248	0.182	0.168
0.248	0.185	0.168
0.249	0.196	0.168
0.249	0.201	0.168
0.25	0.185	0.168
0.25	0.188	0.169
0.251	0.192	0.169
0.251	0.176	0.169
0.252	0.184	0.169
0.252	0.189	0.169
0.253	0.203	0.169
0.253	0.203	0.169
0.254	0.178	0.169
0.254	0.164	0.169
0.255	0.175	0.169
0.255	0.172	0.169
0.256	0.163	0.169
0.256	0.17	0.169
0.256	0.188	0.169
0.257	0.191	0.169
0.257	0.189	0.169
0.258	0.171	0.169
0.258	0.173	0.168
0.259	0.172	0.168
0.259	0.176	0.168
0.26	0.172	0.168
0.26	0.174	0.168
0.261	0.182	0.168
0.261	0.196	0.168
0.262	0.166	0.168
0.262	0.155	0.168
0.263	0.15	0.168
0.263	0.17	0.168
0.264	0.174	0.167
0.264	0.158	0.167
0.264	0.153	0.167
0.265	0.153	0.167
0.265	0.164	0.167
0.266	0.156	0.167
0.266	0.156	0.167
0.267	0.162	0.166
0.267	0.143	0.166
0.268	0.16	0.166
0.268	0.151	0.166
0.269	0.164	0.166
0.269	0.172	0.166
0.27	0.155	0.165
0.27	0.15	0.165
0.271	0.158	0.165
0.271	0.153	0.165
0.272	0.154	0.165
0.272	0.149	0.164
0.273	0.151	0.164
0.273	0.149	0.164
0.273	0.148	0.164
0.274	0.148	0.163
0.274	0.159	0.163
0.275	0.151	0.163
0.275	0.143	0.163
0.276	0.137	0.162
0.276	0.137	0.162
0.277	0.123	0.162
0.277	0.138	0.162
0.278	0.151	0.161
0.278	0.138	0.161
0.279	0.143	0.161
0.279	0.156	0.161
0.28	0.134	0.16
0.28	0.136	0.16
0.281	0.137	0.16
0.281	0.139	0.159
0.281	0.136	0.159
0.282	0.139	0.159
0.282	0.151	0.158
0.283	0.15	0.158
0.283	0.141	0.158
0.284	0.141	0.157
0.284	0.142	0.157
0.285	0.14	0.157
0.285	0.153	0.156
0.286	0.151	0.156
0.286	0.112	0.156
0.287	0.118	0.155
0.287	0.121	0.155
0.288	0.11	0.155
0.288	0.108	0.154
0.289	0.116	0.154
0.289	0.126	0.153
0.289	0.126	0.153
0.29	0.137	0.153
0.29	0.124	0.152
0.291	0.105	0.152
0.291	0.102	0.152
0.292	0.0996	0.151
0.292	0.103	0.151
0.293	0.131	0.15
0.293	0.128	0.15
0.294	0.113	0.15
0.294	0.107	0.149
0.295	0.121	0.149
0.295	0.13	0.148
0.296	0.122	0.148
0.296	0.106	0.147
0.297	0.0976	0.147
0.297	0.112	0.147
0.297	0.103	0.146
0.298	0.112	0.146
0.298	0.123	0.145
0.299	0.102	0.145
0.299	0.0995	0.144
0.3	0.129	0.144
0.3	0.119	0.144
0.301	0.135	0.143
0.301	0.113	0.143
0.302	0.108	0.142
0.302	0.122	0.142
0.303	0.135	0.141
0.303	0.096	0.141
0.304	0.104	0.14
0.304	0.106	0.14
0.305	0.088	0.14
0.305	0.0962	0.139
0.306	0.109	0.139
0.306	0.103	0.138
0.306	0.123	0.138
0.307	0.126	0.137
0.307	0.108	0.137
0.308	0.116	0.136
0.308	0.108	0.136
0.309	0.105	0.135
0.309	0.118	0.135
0.31	0.119	0.135
0.31	0.101	0.134
0.311	0.105	0.134
0.311	0.0949	0.133
0.312	0.121	0.133
0.312	0.127	0.132
0.313	0.111	0.132
0.313	0.0996	0.131
0.314	0.0977	0.131
0.314	0.0999	0.13
0.314	0.0872	0.13
0.315	0.0918	0.129
0.315	0.109	0.129
0.316	0.121	0.129
0.316	0.119	0.128
0.317	0.121	0.128
0.317	0.107	0.127
0.318	0.116	0.127
0.318	0.117	0.126
0.319	0.126	0.126
0.319	0.123	0.125
0.32	0.106	0.125
0.32	0.0881	0.124
0.321	0.102	0.124
0.321	0.115	0.124
0.322	0.112	0.123
0.322	0.103	0.123
0.322	0.117	0.122
0.323	0.103	0.122
0.323	0.103	0.121
0.324	0.117	0.121
0.324	0.101	0.121
0.325	0.102	0.12
0.325	0.101	0.12
0.326	0.0932	0.119
0.326	0.0988	0.119
0.327	0.0952	0.118
0.327	0.0983	0.118
0.328	0.0913	0.118
0.328	0.112	0.117
0.329	0.109	0.117
0.329	0.0904	0.116
0.33	0.104	0.116
0.33	0.101	0.115
0.331	0.0883	0.115
0.331	0.0911	0.115
0.331	0.088	0.114
0.332	0.0881	0.114
0.332	0.0944	0.113
0.333	0.09	0.113
0.333	0.0914	0.113
0.334	0.0873	0.112
0.334	0.091	0.112
0.335	0.107	0.112
0.335	0.11	0.111
0.336	0.101	0.111
0.336	0.0929	0.11
0.337	0.0808	0.11
0.337	0.104	0.11
0.338	0.105	0.109
0.338	0.0905	0.109
0.339	0.11	0.109
0.339	0.091	0.108
0.339	0.0871	0.108
0.34	0.0792	0.108
0.34	0.0818	0.107
0.341	0.101	0.107
0.341	0.0976	0.107
0.342	0.0907	0.106
0.342	0.0793	0.106
0.343	0.0903	0.106
0.343	0.107	0.105
0.344	0.111	0.105
0.344	0.102	0.105
0.345	0.0973	0.104
0.345	0.112	0.104
0.346	0.115	0.104
0.346	0.117	0.103
0.347	0.104	0.103
0.347	0.118	0.103
0.347	0.121	0.103
0.348	0.108	0.102
0.348	0.116	0.102
0.349	0.105	0.102
0.349	0.105	0.102
0.35	0.111	0.101
0.35	0.1	0.101
0.351	0.0948	0.101
0.351	0.0956	0.1
0.352	0.107	0.1
0.352	0.112	0.1
0.353	0.104	0.0997
0.353	0.0856	0.0995
0.354	0.0877	0.0992
0.354	0.0981	0.099
0.355	0.11	0.0988
0.355	0.0919	0.0986
0.355	0.0938	0.0983
0.356	0.107	0.0981
0.356	0.0999	0.0979
0.357	0.0945	0.0977
0.357	0.092	0.0975
0.358	0.0988	0.0973
0.358	0.0863	0.0971
0.359	0.116	0.0969
0.359	0.13	0.0967
0.36	0.125	0.0965
0.36	0.116	0.0963
0.361	0.106	0.0961
0.361	0.121	0.0959
0.362	0.124	0.0957
0.362	0.119	0.0956
0.363	0.117	0.0954
0.363	0.104	0.0952
0.364	0.111	0.095
0.364	0.1	0.0949
0.364	0.0974	0.0947
0.365	0.087	0.0946
0.365	0.105	0.0944
0.366	0.103	0.0943
0.366	0.0998	0.0941
0.367	0.124	0.094
0.367	0.141	0.0938
0.368	0.128	0.0937
0.368	0.11	0.0935
0.369	0.0989	0.0934
0.369	0.118	0.0933
0.37	0.12	0.0932
0.37	0.118	0.093
0.371	0.11	0.0929
0.371	0.126	0.0928
0.372	0.113	0.0927
0.372	0.102	0.0926
0.372	0.107	0.0924
0.373	0.0948	0.0923
0.373	0.115	0.0922
0.374	0.119	0.0921
0.374	0.13	0.092
0.375	0.138	0.0919
0.375	0.102	0.0918
0.376	0.104	0.0917
0.376	0.0908	0.0917
0.377	0.119	0.0916
0.377	0.125	0.0915
0.378	0.1	0.0914
0.378	0.115	0.0913
0.379	0.101	0.0912
0.379	0.134	0.0912
0.38	0.116	0.0911
0.38	0.105	0.091
0.38	0.108	0.091
0.381	0.104	0.0909
0.381	0.103	0.0908
0.382	0.103	0.0908
0.382	0.124	0.0907
0.383	0.142	0.0906
0.383	0.127	0.0906
0.384	0.102	0.0905
0.384	0.122	0.0905
0.385	0.124	0.0904
0.385	0.113	0.0904
0.386	0.122	0.0903
0.386	0.117	0.0903
0.387	0.105	0.0903
0.387	0.0996	0.0902
0.388	0.0887	0.0902
0.388	0.0977	0.0901
0.389	0.0899	0.0901
0.389	0.112	0.0901
0.389	0.0964	0.09
0.39	0.0909	0.09
0.39	0.12	0.09
0.391	0.103	0.09
0.391	0.12	0.0899
0.392	0.137	0.0899
0.392	0.135	0.0899
0.393	0.122	0.0899
0.393	0.141	0.0898
0.394	0.131	0.0898
0.394	0.0999	0.0898
0.395	0.124	0.0898
0.395	0.128	0.0898
0.396	0.12	0.0898
0.396	0.12	0.0898
0.397	0.117	0.0898
0.397	0.14	0.0897
0.397	0.125	0.0897
0.398	0.099	0.0897
0.398	0.12	0.0897
0.399	0.134	0.0897
0.399	0.0896	0.0897
0.4	0.0808	0.0897
0.4	0.0943	0.0897
0.401	0.114	0.0897
0.401	0.125	0.0897
0.402	0.135	0.0897
0.402	0.104	0.0898
0.403	0.0958	0.0898
0.403	0.117	0.0898
0.404	0.129	0.0898
0.404	0.104	0.0898
0.405	0.101	0.0898
0.405	0.136	0.0898
0.405	0.131	0.0898
0.406	0.129	0.0899
0.406	0.114	0.0899
0.407	0.0962	0.0899
0.407	0.109	0.0899
0.408	0.117	0.0899
0.408	0.134	0.0899
0.409	0.127	0.09
0.409	0.106	0.09
0.41	0.104	0.09
0.41	0.143	0.09
0.411	0.152	0.0901
0.411	0.124	0.0901
0.412	0.0941	0.0901
0.412	0.097	0.0901
0.413	0.123	0.0902
0.413	0.0973	0.0902
0.413	0.117	0.0902
0.414	0.125	0.0903
0.414	0.109	0.0903
0.415	0.112	0.0903
0.415	0.0977	0.0903
0.416	0.129	0.0904
0.416	0.13	0.0904
0.417	0.119	0.0904
0.417	0.109	0.0905
0.418	0.149	0.0905
0.418	0.167	0.0906
0.419	0.136	0.0906
0.419	0.116	0.0906
0.42	0.104	0.0907
0.42	0.115	0.0907
0.421	0.117	0.0907
0.421	0.108	0.0908
0.422	0.111	0.0908
0.422	0.122	0.0909
0.422	0.125	0.0909
0.423	0.135	0.0909
0.423	0.142	0.091
0.424	0.155	0.091
0.424	0.152	0.0911
0.425	0.133	0.0911
0.425	0.1	0.0911
0.426	0.0768	0.0912
0.426	0.0879	0.0912
0.427	0.14	0.0913
0.427	0.132	0.0913
0.428	0.127	0.0914
0.428	0.138	0.0914
0.429	0.104	0.0914
0.429	0.112	0.0915
0.43	0.113	0.0915
0.43	0.14	0.0916
0.43	0.143	0.0916
0.431	0.134	0.0917
0.431	0.143	0.0917
0.432	0.15	0.0918
0.432	0.116	0.0918
0.433	0.127	0.0918
0.433	0.165	0.0919
0.434	0.126	0.0919
0.434	0.11	0.092
0.435	0.105	0.092
0.435	0.0924	0.0921
0.436	0.111	0.0921
0.436	0.124	0.0922
0.437	0.152	0.0922
0.437	0.149	0.0922
0.438	0.123	0.0923
0.438	0.0862	0.0923
0.438	0.105	0.0924
0.439	0.0961	0.0924
0.439	0.14	0.0925
0.44	0.128	0.0925
0.44	0.159	0.0926
0.441	0.145	0.0926
0.441	0.0994	0.0926
0.442	0.0965	0.0927
0.442	0.0918	0.0927
0.443	0.0893	0.0928
0.443	0.13	0.0928
0.444	0.155	0.0928
0.444	0.135	0.0929
0.445	0.103	0.0929
0.445	0.122	0.093
0.446	0.1	0.093
0.446	0.124	0.0931
0.447	0.0813	0.0931
0.447	0.113	0.0931
0.447	0.177	0.0932
0.448	0.141	0.0932
0.448	0.111	0.0932
0.449	0.127	0.0933
0.449	0.149	0.0933
0.45	0.138	0.0934
0.45	0.117	0.0934
0.451	0.1	0.0934
0.451	0.172	0.0935
0.452	0.162	0.0935
0.452	0.127	0.0935
0.453	0.142	0.0936
0.453	0.118	0.0936
0.454	0.108	0.0936
0.454	0.105	0.0937
0.455	0.135	0.0937
0.455	0.132	0.0937
0.455	0.118	0.0938
0.456	0.0832	0.0938
0.456	0.111	0.0938
0.457	0.12	0.0939
0.457	0.113	0.0939
0.458	0.131	0.0939
0.458	0.153	0.094
0.459	0.162	0.094
0.459	0.125	0.094
0.46	0.13	0.0941
0.46	0.175	0.0941
0.461	0.171	0.0941
0.461	0.149	0.0942
0.462	0.102	0.0942
0.462	0.111	0.0942
0.463	0.156	0.0942
0.463	0.146	0.0943
0.463	0.122	0.0943
0.464	0.125	0.0943
0.464	0.106	0.0944
0.465	0.126	0.0944
0.465	0.159	0.0944
0.466	0.151	0.0944
0.466	0.111	0.0945
0.467	0.116	0.0945
0.467	0.11	0.0945
0.468	0.118	0.0945
0.468	0.218	0.0946
0.469	0.195	0.0946
0.469	0.129	0.0946
0.47	0.137	0.0947
0.47	0.232	0.0947
0.471	0.183	0.0947
0.471	0.12	0.0947
0.471	0.114	0.0948
0.472	0.163	0.0948
0.472	0.126	0.0948
0.473	0.119	0.0948
0.473	0.195	0.0949
0.474	0.198	0.0949
0.474	0.21	0.0949
0.475	0.213	0.095
0.475	0.134	0.095
0.476	0.133	0.095
0.476	0.173	0.095
0.477	0.183	0.0951
0.477	0.204	0.0951
0.478	0.142	0.0951
0.478	0.15	0.0952
0.479	0.137	0.0952
0.479	0.17	0.0952
0.48	0.23	0.0952
0.48	0.215	0.0953
0.48	0.178	0.0953
0.481	0.0807	0.0953
0.481	0.163	0.0954
0.482	0.109	0.0954
0.482	0.162	0.0954
0.483	0.181	0.0955
0.483	0.127	0.0955
0.484	0.163	0.0955
0.484	0.209	0.0956
0.485	0.161	0.0956
0.485	0.148	0.0956
0.486	0.168	0.0957
0.486	0.282	0.0957
0.487	0.258	0.0957
0.487	0.0224	0.0958
0.488	0.176	0.0958
0.488	0.124	0.0958
0.488	0.157	0.0959
0.489	0.203	0.0959
0.489	0.253	0.096
0.49	0.198	0.096
0.49	0.237	0.096
0.491	0.0763	0.0961
0.491	0.196	0.0961
0.492	0.184	0.0962
0.492	0.102	0.0962
0.493	0.202	0.0962
0.493	0.311	0.0963
0.494	0.266	0.0963
0.494	0.256	0.0964
0.495	0.402	0.0964

## Sheet: Fig4a
model no	Chi
0b	2.76
1b	2.69
2b	2.35
3b	1.69
4b	1.66
5b	2.72
6b	2.7
7b	2.86
8b	2.85
9b	2.83
10b	2.78
11b	2.86
12b	2.49
13b	2.85
14b	2.66
15b	2.7
16b	2.36
17b	2.77
18b	1.81
19b	2.68
20b	2.63
21b	2.51
22b	2.88
0e	2.73
1e	2.75
2e	2.83
3e	2.76
4e	2.67
5e	2.85
6e	2.35
7e	2.86
8e	2.74
9e	2.49
10e	2.86
11e	1.7
12e	1.69
13e	2.66
14e	2.7
15e	2.36
16e	2.63
17e	1.63
18e	2.63
19e	2.66
20e	2.51
21e	1.74
22e	2.91
0h	2.36
1h	1.73
2h	2.7
3h	2.8
4h	2.78
5h	2.77
6h	2.74
7h	2.13
8h	2.79
9h	2.79
10h	2.68
11h	2.6
12h	2.68
13h	2.52
14h	2.87
15h	2.36
16h	2.56
17h	2.44
18h	1.7
19h	2.81
0Ve	2.32
1Ve	2.57
2Ve	2.32
3Ve	2.23
4Ve	2.33
5Ve	2.85
6Ve	2.25
7Ve	2.11
8Ve	1.78
9Ve	1.8
10Ve	2.06
11Ve	2.73
12Ve	2.81
13Ve	1.54
14Ve	2.03

[truncated: 3 more sheets: Fig5a, Fig5b, Fig5f]
