# Supplementary material for: Consensus model of a cyanobacterial light-dependent protochlorophyllide oxidoreductase in its pigment-free apo-form and photoactive ternary complex
Source: Commun Biol. 2019 Sep 25;2:351. doi: 10.1038/s42003-019-0590-4 (PMC6761149; doi:10.1038/s42003-019-0590-4)
Supplement: Supplementary file 4 — Supplementary Data 2 [file 42003_2019_590_MOESM4_ESM.xlsx]

## Sheet: Fig1a
elution volume/ml	Abs 280 nm	elution volume/ml	Imidazole conc. /mM
0	1.85	0	0
0.388	1.814	0.431	0
0.776	1.784	0.862	0
1.164	1.746	1.294	0
1.553	1.7	1.725	0
1.941	1.643	2.156	0
2.329	1.585	2.587	0
2.717	1.532	3.018	0
3.105	1.484	3.45	0
3.493	1.422	3.881	0
3.882	1.366	4.312	0
4.27	1.388	4.743	0
4.658	3.38	5.175	0
5.046	16.931	5.606	0
5.434	55.314	6.037	0
5.822	118.91	6.468	0
6.211	265.269	6.899	0
6.599	903.347	7.331	0
6.987	1929.19	7.762	0
7.375	2416.77	8.193	0
7.763	2557.55	8.624	0
8.151	2609.05	9.055	0
8.54	2634.86	9.487	0
8.928	2654.27	9.918	0
9.316	2665.91	10.349	0
9.704	2675.26	10.78	0
10.092	2682.93	11.212	0
10.48	2689.06	11.643	0
10.868	2695.61	12.074	0
11.257	2701.59	12.505	0
11.645	2706.83	12.936	0
12.033	2710.45	13.368	0
12.421	2715.23	13.799	0
12.809	2721.36	14.23	0
13.197	2725.14	14.661	0
13.586	2729.14	15.092	0
13.974	2733.7	15.524	0
14.362	2737.79	15.955	0
14.75	2742.68	16.386	0
15.138	2747.03	16.817	0
15.526	2750.41	17.248	0
15.915	2752.94	17.68	0
16.303	2757.93	18.111	0
16.691	2762.63	18.542	0
17.079	2764.86	18.973	0
17.467	2769.07	19.405	0
17.855	2774.59	19.836	0
18.244	2777.7	20.267	0
18.632	2779.64	20.698	0
19.02	2783.38	21.129	0
19.408	2788.2	21.561	0
19.796	2790.9	21.992	0
20.184	2794.24	22.423	0
20.572	2796.65	22.854	0
20.961	2800.66	23.285	0
21.349	2801.8	23.717	0
21.737	2804.74	24.148	0
22.125	2806.17	24.579	0
22.513	2808.32	25.01	0
22.901	2812.43	25.442	0
23.29	2811.77	25.873	0
23.678	2813.81	26.304	0
24.066	2814.09	26.735	0
24.454	2816.11	27.166	0
24.842	2817.42	27.598	0
25.23	2817.51	28.029	0
25.619	2818.54	28.46	0
26.007	2820.24	28.891	0
26.395	2821.99	29.322	0
26.783	2821.75	29.754	0
27.171	2821.72	30.185	0
27.559	2824.31	30.616	0
27.948	2823.89	31.047	0
28.336	2824.82	31.479	0
28.724	2825.06	31.91	0
29.112	2827.41	32.341	0
29.5	2826.42	32.772	0
29.888	2827.3	33.203	0
30.276	2825.71	33.635	0
30.665	2827.67	34.066	0
31.053	2828.69	34.497	0
31.441	2828.42	34.928	0
31.829	2829.08	35.359	0
32.217	2829.4	35.791	0
32.605	2828.69	36.222	0
32.994	2828.7	36.653	0
33.382	2829.53	37.084	0
33.77	2830.68	37.515	0
34.158	2830.49	37.947	0
34.546	2830.21	38.378	0
34.934	2829.64	38.809	0
35.323	2828.4	39.24	0
35.711	2830.57	39.672	0
36.099	2829.93	40.103	0
36.487	2830.37	40.534	0
36.875	2830.48	40.965	0
37.263	2831.71	41.396	0
37.652	2831.68	41.828	0
38.04	2832.41	42.259	0
38.428	2831.39	42.69	0
38.816	2833.58	43.121	0
39.204	2833.51	43.552	0
39.592	2832.45	43.984	0
39.98	2833.51	44.415	0
40.369	2832.67	44.846	0
40.757	2835.17	45.277	0
41.145	2834.2	45.709	0
41.533	2832.67	46.14	0
41.921	2833.2	46.571	0
42.309	2834.76	47.002	0
42.698	2833.28	47.433	0
43.086	2832.05	47.865	0
43.474	2833.22	48.296	0
43.862	2833.19	48.727	0
44.25	2832.41	49.158	0
44.638	2829.13	49.589	0
45.027	2830.19	50.021	0
45.415	2825.89	50.452	0
45.803	2816.81	50.883	0
46.191	2800.42	51.314	0
46.579	2781.63	51.745	0
46.967	2762.75	52.177	0
47.356	2721.94	52.608	0
47.744	2649.7	53.039	0
48.132	2470.36	53.47	0
48.52	2139.19	53.902	0
48.908	1858.31	54.333	0
49.296	1711.8	54.764	0
49.684	1632.98	55.195	0
50.073	1579.66	55.626	0
50.461	1535.57	56.058	0
50.849	1497.29	56.489	0
51.237	1463.01	56.92	0
51.625	1429.36	57.351	0
52.013	1396.68	57.782	0
52.402	1365.27	58.214	0
52.79	1333.95	58.645	0
53.178	1303.59	59.076	0
53.566	1272.61	59.507	0
53.954	1242.23	59.939	0
54.342	1211.96	60.37	0
54.731	1180.82	60.801	0
55.119	1149.58	61.232	0
55.507	1118.33	61.663	0
55.895	1086.29	62.095	0
56.283	1054.16	62.526	0
56.671	1021.72	62.957	0
57.06	988.206	63.388	0
57.448	954.581	63.819	0
57.836	920.829	64.251	0
58.224	886.139	64.682	0
58.612	852.192	65.113	0
59	817.57	65.544	0
59.388	785.232	65.976	0
59.777	750.995	66.407	0
60.165	718.778	66.838	0
60.553	688.117	67.269	0
60.941	657.943	67.7	0
61.329	628.833	68.132	0
61.717	602.185	68.563	0
62.106	576.508	68.994	0
62.494	552.822	69.425	0
62.882	530.251	69.856	0
63.27	509.374	70.288	0
63.658	490.071	70.719	0
64.046	471.591	71.15	0
64.435	454.804	71.581	0
64.823	439.175	72.012	0
65.211	424.236	72.444	0
65.599	410.637	72.875	0
65.987	397.353	73.306	0
66.375	384.924	73.737	0
66.764	373.306	74.169	0
67.152	362.303	74.6	0
67.54	351.447	75.031	0
67.928	340.865	75.462	0
68.316	331.056	75.893	0
68.704	321.37	76.325	0
69.092	311.582	76.756	0
69.481	302.16	77.187	0
69.869	293.389	77.618	0
70.257	284.316	78.049	0
70.645	275.926	78.481	0
71.033	267.605	78.912	0
71.421	259.561	79.343	0
71.81	251.928	79.774	0
72.198	244.238	80.206	0
72.586	236.758	80.637	0
72.974	229.726	81.068	0
73.362	222.922	81.499	0
73.75	215.927	81.93	0
74.139	209.97	82.362	0
74.527	204.066	82.793	0
74.915	198.045	83.224	0
75.303	189.254	83.655	0
75.691	181.341	84.086	0
76.079	171.615	84.518	0
76.468	162.69	84.949	0
76.856	155.068	85.38	0
77.244	147.889	85.811	0
77.632	141.241	86.242	0
78.02	135.297	86.674	0
78.408	130.182	87.105	0
78.797	125.195	87.536	0
79.185	120.583	87.967	0
79.573	116.97	88.399	0
79.961	114.11	88.83	0
80.349	112.111	89.261	0
80.737	111.05	89.692	0
81.125	111.092	90.123	0
81.514	111.488	90.555	0
81.902	110.54	90.986	0
82.29	108.416	91.417	0
82.678	105.474	91.848	0
83.066	102.411	92.279	0
83.454	99.555	92.711	0
83.843	97.046	93.142	0
84.231	94.539	93.573	0
84.619	92.549	94.004	0
85.007	90.658	94.436	0
85.395	88.91	94.867	0
85.783	87.4	95.298	0
86.172	86.056	95.729	0
86.56	84.748	96.16	0
86.948	83.497	96.592	0
87.336	82.452	97.023	0
87.724	81.307	97.454	0
88.112	80.196	97.885	0
88.501	79.16	98.316	0
88.889	78.256	98.748	0
89.277	77.312	99.179	0
89.665	76.437	99.61	0
90.053	75.649	100.041	0
90.441	74.83	100.473	0
90.829	74.108	100.904	0
91.218	73.439	101.335	0
91.606	72.726	101.766	0
91.994	72.044	102.197	0
92.382	71.41	102.629	0
92.77	70.734	103.06	0
93.158	70.094	103.491	0
93.547	69.485	103.922	0
93.935	68.796	104.353	0
94.323	68.134	104.785	0
94.711	67.483	105.216	0
95.099	66.835	105.647	0
95.487	66.192	106.078	0
95.876	65.544	106.509	0
96.264	64.915	106.941	0
96.652	64.239	107.372	0
97.04	63.593	107.803	0
97.428	62.956	108.234	0
97.816	62.301	108.666	0
98.205	61.642	109.097	0
98.593	60.981	109.528	0
98.981	60.358	109.959	0
99.369	59.75	110.39	0
99.757	59.144	110.822	0
100.145	58.513	111.253	0
100.533	57.878	111.684	0
100.922	57.24	112.115	0
101.31	56.612	112.546	0
101.698	55.982	112.978	0
102.086	55.392	113.409	0
102.474	54.794	113.84	0
102.862	54.247	114.271	0
103.251	53.686	114.703	0
103.639	53.106	115.134	0
104.027	52.589	115.565	0
104.415	52.021	115.996	0
104.803	51.485	116.427	0
105.191	50.905	116.859	0
105.58	50.372	117.29	0
105.968	49.875	117.721	0
106.356	49.401	118.152	0
106.744	48.936	118.583	0
107.132	48.466	119.015	0
107.52	47.996	119.446	0
107.909	47.57	119.877	0
108.297	47.138	120.308	0
108.685	46.7	120.739	0
109.073	46.299	121.171	0
109.461	45.874	121.602	0
109.849	45.45	122.033	0
110.237	45.063	122.464	0
110.626	44.638	122.896	0
111.014	44.227	123.327	0
111.402	43.813	123.758	0
111.79	43.412	124.189	0
112.178	43.025	124.62	0
112.566	42.621	125.052	0
112.955	42.249	125.483	0
113.343	41.877	125.914	0
113.731	41.484	126.345	0
114.119	41.131	126.776	0
114.507	40.763	127.208	0
114.895	40.418	127.639	0
115.284	40.091	128.07	0
115.672	39.755	128.501	0
116.06	39.451	128.933	20
116.448	39.112	129.364	20
116.836	38.807	129.795	20
117.224	38.483	130.226	20
117.613	38.178	130.657	20
118.001	37.899	131.089	20
118.389	37.627	131.52	20
118.777	37.363	131.951	20
119.165	37.097	132.382	20
119.553	36.826	132.813	20
119.941	36.568	133.245	20
120.33	36.315	133.676	20
120.718	36.067	134.107	20
121.106	35.817	134.538	20
121.494	35.579	134.97	20
121.882	35.338	135.401	20
122.27	35.077	135.832	20
122.659	34.828	136.263	20
123.047	34.581	136.694	20
123.435	34.337	137.126	20
123.823	34.086	137.557	20
124.211	33.834	137.988	20
124.599	33.592	138.419	20
124.988	33.371	138.85	20
125.376	33.123	139.282	20
125.764	33.248	139.713	20
126.152	33.152	140.144	20
126.54	33.166	140.575	20
126.928	33.444	141.006	20
127.317	33.657	141.438	20
127.705	33.731	141.869	20
128.093	33.85	142.3	20
128.481	33.973	142.731	20
128.869	34.025	143.163	20
129.257	34.079	143.594	20
129.645	34.155	144.025	20
130.034	34.072	144.456	20
130.422	34.014	144.887	20
130.81	33.936	145.319	20
131.198	33.793	145.75	20
131.586	33.633	146.181	20
131.974	33.46	146.612	20
132.363	33.298	147.043	20
132.751	33.052	147.475	20
133.139	32.81	147.906	20
133.527	32.639	148.337	20
133.915	32.471	148.768	20
134.303	32.266	149.2	20
134.692	32.108	149.631	20
135.08	31.961	150.062	20
135.468	31.762	150.493	20
135.856	31.656	150.924	20
136.244	31.417	151.356	20
136.632	31.248	151.787	20
137.021	31.109	152.218	20
137.409	30.931	152.649	20
137.797	30.787	153.08	20
138.185	30.726	153.512	20
138.573	30.638	153.943	20
138.961	30.623	154.374	20
139.349	30.698	154.805	20
139.738	30.774	155.236	20
140.126	30.951	155.668	20
140.514	31.188	156.099	20
140.902	31.58	156.53	20
141.29	32.138	156.961	20
141.678	32.712	157.393	20
142.067	33.426	157.824	20
142.455	34.415	158.255	20
142.843	35.42	158.686	20
143.231	36.615	159.117	20
143.619	37.907	159.549	20
144.007	39.44	159.98	20
144.396	41.163	160.411	20
144.784	42.794	160.842	20
145.172	44.773	161.273	20
145.56	47.055	161.705	20
145.948	49.275	162.136	20
146.336	51.76	162.567	20
146.725	54.393	162.998	20
147.113	57.246	163.43	20
147.501	60.238	163.861	20
147.889	63.351	164.292	20
148.277	66.726	164.723	20
148.665	70.388	165.154	20
149.053	73.902	165.586	20
149.442	77.795	166.017	20
149.83	82.162	166.448	20
150.218	86.536	166.879	20
150.606	91.001	167.31	20
150.994	95.704	167.742	20
151.382	100.837	168.173	20
151.771	106.083	168.604	20
152.159	111.381	169.035	20
152.547	117.048	169.467	20
152.935	123.062	169.898	20
153.323	128.902	170.329	20
153.711	135.069	170.76	20
154.1	141.215	171.191	20
154.488	147.668	171.623	20
154.876	153.995	172.054	20
155.264	160.394	172.485	20
155.652	167.215	172.916	20
156.04	174.367	173.347	20
156.429	181.405	173.779	20
156.817	188.709	174.21	20
157.205	196.242	174.641	20
157.593	203.719	175.072	20
157.981	211.534	175.503	20
158.369	218.869	175.935	20
158.757	225.184	176.366	20
159.146	229.85	176.797	20
159.534	232.221	177.228	20
159.922	229.573	177.66	20
160.31	223.779	178.091	20
160.698	214.897	178.522	20
161.086	204.56	178.953	20
161.475	193.125	179.384	20
161.863	182.949	179.816	20
162.251	173.029	180.247	20
162.639	163.774	180.678	20
163.027	155.474	181.109	20
163.415	147.925	181.54	20
163.804	141.545	181.972	20
164.192	135.038	182.403	20
164.58	129.412	182.834	20
164.968	124.245	183.265	20
165.356	119.409	183.697	20
165.744	114.897	184.128	20
166.133	110.68	184.559	20
166.521	106.762	184.99	20
166.909	103.057	185.421	20
167.297	99.59	185.853	20
167.685	96.232	186.284	20
168.073	93.056	186.715	20
168.461	90.159	187.146	20
168.85	87.318	187.577	20
169.238	84.785	188.009	20
169.626	82.219	188.44	20
170.014	79.853	188.871	20
170.402	77.493	189.302	20
170.79	75.329	189.733	20
171.179	73.251	190.165	20
171.567	71.182	190.596	20
171.955	69.323	191.027	20
172.343	67.529	191.458	20
172.731	65.791	191.89	20
173.119	64.069	192.321	20
173.508	62.487	192.752	20
173.896	60.949	193.183	20
174.284	59.461	193.614	20
174.672	58.023	194.046	20
175.06	56.576	194.477	20
175.448	55.302	194.908	20
175.837	54.009	195.339	20
176.225	52.833	195.77	20
176.613	51.627	196.202	20
177.001	50.497	196.633	20
177.389	49.425	197.064	20
177.777	48.34	197.495	20
178.165	47.355	197.927	20
178.554	46.339	198.358	20
178.942	45.388	198.789	20
179.33	44.475	199.22	20
179.718	43.586	199.651	20
180.106	42.741	200.083	20
180.494	41.899	200.514	20
180.883	41.091	200.945	20
181.271	40.308	201.376	20
181.659	39.578	201.807	20
182.047	38.806	202.239	20
182.435	38.093	202.67	20
182.823	37.44	203.101	20
183.212	36.749	203.532	20
183.6	36.137	203.964	20
183.988	35.492	204.395	20
184.376	34.899	204.826	20
184.764	34.298	205.257	20
185.152	33.71	205.688	20
185.541	33.132	206.12	20
185.929	32.599	206.551	20
186.317	32.074	206.982	20
186.705	31.561	207.413	20
187.093	31.061	207.844	20
187.481	30.554	208.276	20
187.869	30.094	208.707	20
188.258	29.629	209.138	20
188.646	29.187	209.569	20
189.034	28.731	210	20
189.422	28.278	210.432	20
189.81	27.873	210.863	20
190.198	27.478	211.294	20
190.587	27.064	211.725	20
190.975	26.696	212.157	20
191.363	26.302	212.588	20
191.751	25.952	213.019	20
192.139	25.587	213.45	20
192.527	25.238	213.881	20
192.916	24.894	214.313	20
193.304	24.584	214.744	20
193.692	24.224	215.175	20
194.08	23.912	215.606	20
194.468	23.611	216.037	20
194.856	23.295	216.469	20
195.245	23.026	216.9	20
195.633	22.74	217.331	20
196.021	22.449	217.762	20
196.409	22.177	218.194	20
196.797	21.887	218.625	20
197.185	21.621	219.056	20
197.573	21.398	219.487	20
197.962	21.124	219.918	20
198.35	20.891	220.35	20
198.738	20.629	220.781	20
199.126	20.405	221.212	20
199.514	20.166	221.643	20
199.902	19.93	222.074	20
200.291	19.723	222.506	20
200.679	19.516	222.937	20
201.067	19.284	223.368	20
201.455	19.081	223.799	20
201.843	18.888	224.23	20
202.231	18.68	224.662	20
202.62	18.496	225.093	20
203.008	18.315	225.524	20
203.396	18.105	225.955	20
203.784	17.925	226.387	20
204.172	17.719	226.818	20
204.56	17.571	227.249	20
204.949	17.398	227.68	20
205.337	17.216	228.111	20
205.725	17.041	228.543	20
206.113	16.89	228.974	20
206.501	16.717	229.405	20
206.889	16.559	229.836	20
207.277	16.393	230.267	20
207.666	16.256	230.699	20
208.054	16.105	231.13	20
208.442	15.961	231.561	20
208.83	15.807	231.992	20
209.218	15.698	232.424	20
209.606	15.531	232.855	20
209.995	15.409	233.286	20
210.383	15.244	233.717	20
210.771	15.127	234.148	20
211.159	15.019	234.58	20
211.547	14.884	235.011	20
211.935	14.767	235.442	20
212.324	14.642	235.873	20
212.712	14.511	236.304	20
213.1	14.39	236.736	20
213.488	14.294	237.167	20
213.876	14.149	237.598	20
214.264	14.05	238.029	20
214.653	13.952	238.461	20
215.041	13.846	238.892	20
215.429	13.734	239.323	20
215.817	13.618	239.754	20
216.205	13.52	240.185	20
216.593	13.431	240.617	20
216.981	13.331	241.048	20
217.37	13.21	241.479	20
217.758	13.139	241.91	20
218.146	13.035	242.341	20
218.534	12.938	242.773	20
218.922	12.843	243.204	20
219.31	12.763	243.635	20
219.699	12.667	244.066	20
220.087	12.559	244.497	20
220.475	12.486	244.929	20
220.863	12.401	245.36	20
221.251	12.3	245.791	20
221.639	12.218	246.222	20
222.028	12.141	246.654	20
222.416	12.075	247.085	20
222.804	11.999	247.516	20
223.192	11.906	247.947	20
223.58	11.832	248.378	20
223.968	11.784	248.81	20
224.357	11.685	249.241	20
224.745	11.604	249.672	20
225.133	11.541	250.103	20
225.521	11.474	250.534	20
225.909	11.387	250.966	20
226.297	11.326	251.397	20
226.686	11.265	251.828	20
227.074	11.209	252.259	20
227.462	11.141	252.691	20
227.85	11.059	253.122	20
228.238	11.011	253.553	20
228.626	10.939	253.984	20
229.014	10.869	254.415	20
229.403	10.82	254.847	20
229.791	10.752	255.278	20
230.179	10.695	255.709	20
230.567	10.624	256.14	20
230.955	10.585	256.571	20
231.343	10.515	257.003	20
231.732	10.443	257.434	20
232.12	10.394	257.865	20
232.508	10.355	258.296	20
232.896	10.273	258.727	20
233.284	10.222	259.159	20
233.672	10.171	259.59	20
234.061	10.104	260.021	20
234.449	10.063	260.452	20
234.837	9.991	260.884	20
235.225	9.937	261.315	20
235.613	9.899	261.746	20
236.001	9.839	262.177	20
236.39	9.776	262.608	20
236.778	9.727	263.04	20
237.166	9.673	263.471	20
237.554	9.616	263.902	20
237.942	9.572	264.333	20
238.33	9.516	264.764	20
238.718	9.468	265.196	20
239.107	9.405	265.627	20
239.495	9.353	266.058	20
239.883	9.314	266.489	20
240.271	9.262	266.921	20
240.659	9.212	267.352	20
241.047	9.165	267.783	20
241.436	9.117	268.214	20
241.824	9.065	268.645	20
242.212	9.022	269.077	20
242.6	8.985	269.508	20
242.988	8.943	269.939	20
243.376	8.9	270.37	20
243.765	8.847	270.801	20
244.153	8.819	271.233	20
244.541	8.783	271.664	20
244.929	8.736	272.095	20
245.317	8.682	272.526	20
245.705	8.659	272.958	20
246.094	8.612	273.389	20
246.482	8.575	273.82	20
246.87	8.548	274.251	20
247.258	8.494	274.682	20
247.646	8.443	275.114	20
248.034	8.417	275.545	20
248.422	8.38	275.976	20
248.811	8.342	276.407	20
249.199	8.297	276.838	20
249.587	8.274	277.27	20
249.975	8.237	277.701	20
250.363	8.212	278.132	20
250.751	8.167	278.563	20
251.14	8.128	278.994	20
251.528	8.095	279.426	20
251.916	8.058	279.857	20
252.304	8.021	280.288	20
252.692	7.998	280.719	20
253.08	7.963	281.151	20
253.469	7.933	281.582	20
253.857	7.888	282.013	20
254.245	7.861	282.444	20
254.633	7.825	282.875	20
255.021	7.805	283.307	20
255.409	7.763	283.738	20
255.798	7.741	284.169	20
256.186	7.702	284.6	20
256.574	7.665	285.031	20
256.962	7.633	285.463	20
257.35	7.611	285.894	20
257.738	7.594	286.325	250
258.126	7.551	286.756	250
258.515	7.525	287.188	250
258.903	7.5	287.619	250
259.291	7.473	288.05	250
259.679	7.438	288.481	250
260.067	7.411	288.912	250
260.455	7.389	289.344	250
260.844	7.359	289.775	250
261.232	7.336	290.206	250
261.62	7.301	290.637	250
262.008	7.278	291.068	250
262.396	7.241	291.5	250
262.784	7.201	291.931	250
263.173	7.175	292.362	250
263.561	7.14	292.793	250
263.949	7.124	293.224	250
264.337	7.108	293.656	250
264.725	7.078	294.087	250
265.113	7.046	294.518	250
265.502	7.019	294.949	250
265.89	6.996	295.381	250
266.278	6.982	295.812	250
266.666	6.938	296.243	250
267.054	6.918	296.674	250
267.442	6.897	297.105	250
267.83	6.871	297.537	250
268.219	6.84	297.968	250
268.607	6.831	298.399	250
268.995	6.792	298.83	250
269.383	6.772	299.261	250
269.771	6.751	299.693	250
270.159	6.718	300.124	250
270.548	6.703	300.555	250
270.936	6.675	300.986	250
271.324	6.65	301.418	250
271.712	6.638	301.849	250
272.1	6.612	302.28	250
272.488	6.598	302.711	250
272.877	6.573	303.142	250
273.265	6.56	303.574	250
273.653	6.533	304.005	250
274.041	6.512	304.436	250
274.429	6.486	304.867	250
274.817	6.476	305.298	250
275.206	6.445	305.73	250
275.594	6.423	306.161	250
275.982	6.401	306.592	250
276.37	6.388	307.023	250
276.758	6.373	307.455	250
277.146	6.338	307.886	250
277.534	6.319	308.317	250
277.923	6.301	308.748	250
278.311	6.281	309.179	250
278.699	6.265	309.611	250
279.087	6.242	310.042	250
279.475	6.226	310.473	250
279.863	6.202	310.904	250
280.252	6.194	311.335	250
280.64	6.175	311.767	250
281.028	6.158	312.198	250
281.416	6.125	312.629	250
281.804	6.121	313.06	250
282.192	6.092	313.491	250
282.581	6.077	313.923	250
282.969	6.054	314.354	250
283.357	6.04	314.785	250
283.745	6.023	315.216	250
284.133	5.991	315.648	250
284.521	5.978	316.079	250
284.91	5.954	316.51	250
285.298	5.939	316.941	250
285.686	5.911	317.372	250
286.074	5.906	317.804	250
286.462	5.899	318.235	250
286.85	5.893	318.666	250
287.238	5.876	319.097	250
287.627	5.84	319.528	250
288.015	5.828	319.96	250
288.403	5.817	320.391	250
288.791	5.795	320.822	250
289.179	5.784	321.253	250
289.567	5.774	321.685	250
289.956	5.761	322.116	250
290.344	5.751	322.547	250
290.732	5.74	322.978	250
291.12	5.72	323.409	250
291.508	5.701	323.841	250
291.896	5.68	324.272	250
292.285	5.66	324.703	250
292.673	5.634	325.134	250
293.061	5.666	325.565	250
293.449	5.713	325.997	250
293.837	5.874	326.428	250
294.225	6.284	326.859	250
294.614	6.936	327.29	250
295.002	8.071	327.721	250
295.39	9.51	328.153	250
295.778	11.135	328.584	250
296.166	13.2	329.015	250
296.554	15.471	329.446	250
296.942	18.113	329.878	250
297.331	21.595	330.309	250
297.719	25.72	330.74	250
298.107	30.391	331.171	250
298.495	35.995	331.602	250
298.883	42.413	332.034	250
299.271	50.494	332.465	250
299.66	58.388	332.896	250
300.048	68.762	333.327	250
300.436	82.092	333.758	250
300.824	94.244	334.19	250
301.212	112.76	334.621	250
301.6	134.176	335.052	250
301.989	155.642	335.483	250
302.377	188.331	335.915	250
302.765	222.545	336.346	250
303.153	263.758	336.777	250
303.541	313.231	337.208	250
303.929	372.595	337.639	250
304.318	438.225	338.071	250
304.706	511.729	338.502	250
305.094	590.117	338.933	250
305.482	665.617	339.364	250
305.87	735.902	339.795	250
306.258	786.807	340.227	250
306.646	812.05	340.658	250
307.035	813.326	341.089	250
307.423	787.202	341.52	250
307.811	741.552	341.952	250
308.199	689.843	342.383	250
308.587	636.502	342.814	250
308.975	585.154	343.245	250
309.364	536.985	343.676	250
309.752	496.558	344.108	250
310.14	457.157	344.539	250
310.528	422.065	344.97	250
310.916	392.51	345.401	250
311.304	363.819	345.832	250
311.693	338.682
312.081	317.085
312.469	296.593
312.857	277.531
313.245	260.26
313.633	246.108
314.022	231.497
314.41	218.542
314.798	206.661
315.186	195.748
315.574	185.073
315.962	175.753
316.35	166.762
316.739	158.023
317.127	150.707
317.515	143.22
317.903	136.334
318.291	129.738
318.679	123.279
319.068	115.807
319.456	107.641
319.844	100.628
320.232	95.014
320.62	89.681
321.008	84.94
321.397	80.923
321.785	77.127
322.173	73.51
322.561	70.288
322.949	67.246
323.337	64.316
323.726	61.57
324.114	59.221
324.502	56.821
324.89	54.602
325.278	52.667
325.666	50.763
326.054	48.904
326.443	47.247
326.831	45.634
327.219	44.074
327.607	42.623
327.995	41.273
328.383	39.919
328.772	38.631
329.16	37.49
329.548	36.315
329.936	35.158
330.324	34.113
330.712	33.147
331.101	32.127
331.489	31.201
331.877	30.344
332.265	29.47
332.653	28.653
333.041	27.888
333.43	27.133
333.818	26.407
334.206	25.732
334.594	25.085
334.982	24.426
335.37	23.82
335.758	23.249
336.147	22.666
336.535	22.12
336.923	21.621
337.311	21.1
337.699	20.616
338.087	20.169
338.476	19.69
338.864	19.266
339.252	18.846
339.64	18.461
340.028	18.069
340.416	17.681
340.805	17.33
341.193	16.987
341.581	16.633
341.969	16.319
342.357	15.988
342.745	15.682
343.134	15.387
343.522	15.099
343.91	14.834
344.298	14.564
344.686	14.324
345.074	14.06
345.462	13.827
345.851	13.609
0		0
0.431		0
0.862		0
1.294		0
1.725		0
2.156		0
2.587		0
3.018		0
3.45		0
3.881		0
4.312		0
4.743		0
5.175		0
5.606		0
6.037		0
6.468		0
6.899		0
7.331		0
7.762		0
8.193		0
8.624		0
9.055		0
9.487		0
9.918		0
10.349		0
10.78		0
11.212		0
11.643		0
12.074		0
12.505		0
12.936		0
13.368		0
13.799		0
14.23		0
14.661		0
15.092		0
15.524		0
15.955		0
16.386		0
16.817		0
17.248		0
17.68		0
18.111		0
18.542		0
18.973		0
19.405		0
19.836		0
20.267		0
20.698		0
21.129		0
21.561		0
21.992		0
22.423		0
22.854		0
23.285		0
23.717		0
24.148		0
24.579		0
25.01		0
25.442		0
25.873		0
26.304		0
26.735		0
27.166		0
27.598		0
28.029		0
28.46		0
28.891		0
29.322		0
29.754		0
30.185		0
30.616		0
31.047		0
31.479		0
31.91		0
32.341		0
32.772		0
33.203		0
33.635		0
34.066		0
34.497		0
34.928		0
35.359		0
35.791		0
36.222		0
36.653		0
37.084		0
37.515		0
37.947		0
38.378		0
38.809		0
39.24		0
39.672		0
40.103		0
40.534		0
40.965		0
41.396		0
41.828		0
42.259		0
42.69		0
43.121		0
43.552		0
43.984		0
44.415		0
44.846		0
45.277		0
45.709		0
46.14		0
46.571		0
47.002		0
47.433		0
47.865		0
48.296		0
48.727		0
49.158		0
49.589		0
50.021		0
50.452		0
50.883		0
51.314		0
51.745		0
52.177		0
52.608		0
53.039		0
53.47		0
53.902		0
54.333		0
54.764		0
55.195		0
55.626		0
56.058		0
56.489		0
56.92		0
57.351		0
57.782		0
58.214		0
58.645		0
59.076		0
59.507		0
59.939		0
60.37		0
60.801		0
61.232		0
61.663		0
62.095		0
62.526		0
62.957		0
63.388		0
63.819		0
64.251		0
64.682		0
65.113		0
65.544		0
65.976		0
66.407		0
66.838		0
67.269		0
67.7		0
68.132		0
68.563		0
68.994		0
69.425		0
69.856		0
70.288		0
70.719		0
71.15		0
71.581		0
72.012		0
72.444		0
72.875		0
73.306		0
73.737		0
74.169		0
74.6		0
75.031		0
75.462		0
75.893		0
76.325		0
76.756		0
77.187		0
77.618		0
78.049		0
78.481		0
78.912		0
79.343		0
79.774		0
80.206		0
80.637		0
81.068		0
81.499		0
81.93		0
82.362		0
82.793		0
83.224		0
83.655		0
84.086		0
84.518		0
84.949		0
85.38		0
85.811		0
86.242		0
86.674		0
87.105		0
87.536		0
87.967		0
88.399		0
88.83		0
89.261		0
89.692		0
90.123		0
90.555		0
90.986		0
91.417		0
91.848		0
92.279		0
92.711		0
93.142		0
93.573		0
94.004		0
94.436		0
94.867		0
95.298		0
95.729		0
96.16		0
96.592		0
97.023		0
97.454		0
97.885		0
98.316		0
98.748		0
99.179		0
99.61		0
100.041		0
100.473		0
100.904		0
101.335		0
101.766		0
102.197		0
102.629		0
103.06		0
103.491		0
103.922		0
104.353		0
104.785		0
105.216		0
105.647		0
106.078		0
106.509		0
106.941		0
107.372		0
107.803		0
108.234		0
108.666		0
109.097		0
109.528		0
109.959		0
110.39		0
110.822		0
111.253		0
111.684		0
112.115		0
112.546		0
112.978		0
113.409		0
113.84		0
114.271		0
114.703		0
115.134		0
115.565		0
115.996		0
116.427		0
116.859		0
117.29		0
117.721		0
118.152		0
118.583		0
119.015		0
119.446		0
119.877		0
120.308		0
120.739		0
121.171		0
121.602		0
122.033		0
122.464		0
122.896		0
123.327		0
123.758		0
124.189		0
124.62		0
125.052		0
125.483		0
125.914		0
126.345		0
126.776		0
127.208		0
127.639		0
128.07		0
128.501		0
128.933		20
129.364		20
129.795		20
130.226		20
130.657		20
131.089		20
131.52		20
131.951		20
132.382		20
132.813		20
133.245		20
133.676		20
134.107		20
134.538		20
134.97		20
135.401		20
135.832		20
136.263		20
136.694		20
137.126		20
137.557		20
137.988		20
138.419		20
138.85		20
139.282		20
139.713		20
140.144		20
140.575		20
141.006		20
141.438		20
141.869		20
142.3		20
142.731		20
143.163		20
143.594		20
144.025		20
144.456		20
144.887		20
145.319		20
145.75		20
146.181		20
146.612		20
147.043		20
147.475		20
147.906		20
148.337		20
148.768		20
149.2		20
149.631		20
150.062		20
150.493		20
150.924		20
151.356		20
151.787		20
152.218		20
152.649		20
153.08		20
153.512		20
153.943		20
154.374		20
154.805		20
155.236		20
155.668		20
156.099		20
156.53		20
156.961		20
157.393		20
157.824		20
158.255		20
158.686		20
159.117		20
159.549		20
159.98		20
160.411		20
160.842		20
161.273		20
161.705		20
162.136		20
162.567		20
162.998		20
163.43		20
163.861		20
164.292		20
164.723		20
165.154		20
165.586		20
166.017		20
166.448		20
166.879		20
167.31		20
167.742		20
168.173		20
168.604		20
169.035		20
169.467		20
169.898		20
170.329		20
170.76		20
171.191		20
171.623		20
172.054		20
172.485		20
172.916		20
173.347		20
173.779		20
174.21		20
174.641		20
175.072		20
175.503		20
175.935		20
176.366		20
176.797		20
177.228		20
177.66		20
178.091		20
178.522		20
178.953		20
179.384		20
179.816		20
180.247		20
180.678		20
181.109		20
181.54		20
181.972		20
182.403		20
182.834		20
183.265		20
183.697		20
184.128		20
184.559		20
184.99		20
185.421		20
185.853		20
186.284		20
186.715		20
187.146		20
187.577		20
188.009		20
188.44		20
188.871		20
189.302		20
189.733		20
190.165		20
190.596		20
191.027		20
191.458		20
191.89		20
192.321		20
192.752		20
193.183		20
193.614		20
194.046		20
194.477		20
194.908		20
195.339		20
195.77		20
196.202		20
196.633		20
197.064		20
197.495		20
197.927		20
198.358		20
198.789		20
199.22		20
199.651		20
200.083		20
200.514		20
200.945		20
201.376		20
201.807		20
202.239		20
202.67		20
203.101		20
203.532		20
203.964		20
204.395		20
204.826		20
205.257		20
205.688		20
206.12		20
206.551		20
206.982		20
207.413		20
207.844		20
208.276		20
208.707		20
209.138		20
209.569		20
210		20
210.432		20
210.863		20
211.294		20
211.725		20
212.157		20
212.588		20
213.019		20
213.45		20
213.881		20
214.313		20
214.744		20
215.175		20
215.606		20
216.037		20
216.469		20
216.9		20
217.331		20
217.762		20
218.194		20
218.625		20
219.056		20
219.487		20
219.918		20
220.35		20
220.781		20
221.212		20
221.643		20
222.074		20
222.506		20
222.937		20
223.368		20
223.799		20
224.23		20
224.662		20
225.093		20
225.524		20
225.955		20
226.387		20
226.818		20
227.249		20
227.68		20
228.111		20
228.543		20
228.974		20
229.405		20
229.836		20
230.267		20
230.699		20
231.13		20
231.561		20
231.992		20
232.424		20
232.855		20
233.286		20
233.717		20
234.148		20
234.58		20
235.011		20
235.442		20
235.873		20
236.304		20
236.736		20
237.167		20
237.598		20
238.029		20
238.461		20
238.892		20
239.323		20
239.754		20
240.185		20
240.617		20
241.048		20
241.479		20
241.91		20
242.341		20
242.773		20
243.204		20
243.635		20
244.066		20
244.497		20
244.929		20
245.36		20
245.791		20
246.222		20
246.654		20
247.085		20
247.516		20
247.947		20
248.378		20
248.81		20
249.241		20
249.672		20
250.103		20
250.534		20
250.966		20
251.397		20
251.828		20
252.259		20
252.691		20
253.122		20
253.553		20
253.984		20
254.415		20
254.847		20
255.278		20
255.709		20
256.14		20
256.571		20
257.003		20
257.434		20
257.865		20
258.296		20
258.727		20
259.159		20
259.59		20
260.021		20
260.452		20
260.884		20
261.315		20
261.746		20
262.177		20
262.608		20
263.04		20
263.471		20
263.902		20
264.333		20
264.764		20
265.196		20
265.627		20
266.058		20
266.489		20
266.921		20
267.352		20
267.783		20
268.214		20
268.645		20
269.077		20
269.508		20
269.939		20
270.37		20
270.801		20
271.233		20
271.664		20
272.095		20
272.526		20
272.958		20
273.389		20
273.82		20
274.251		20
274.682		20
275.114		20
275.545		20
275.976		20
276.407		20
276.838		20
277.27		20
277.701		20
278.132		20
278.563		20
278.994		20
279.426		20
279.857		20
280.288		20
280.719		20
281.151		20
281.582		20
282.013		20
282.444		20
282.875		20
283.307		20
283.738		20
284.169		20
284.6		20
285.031		20
285.463		20
285.894		20
286.325		250
286.756		250
287.188		250
287.619		250
288.05		250
288.481		250
288.912		250
289.344		250
289.775		250
290.206		250
290.637		250
291.068		250
291.5		250
291.931		250
292.362		250
292.793		250
293.224		250
293.656		250
294.087		250
294.518		250
294.949		250
295.381		250
295.812		250
296.243		250
296.674		250
297.105		250
297.537		250
297.968		250
298.399		250
298.83		250
299.261		250
299.693		250
300.124		250
300.555		250
300.986		250
301.418		250
301.849		250
302.28		250
302.711		250
303.142		250
303.574		250
304.005		250
304.436		250
304.867		250
305.298		250
305.73		250
306.161		250
306.592		250
307.023		250
307.455		250
307.886		250
308.317		250
308.748		250
309.179		250
309.611		250
310.042		250
310.473		250
310.904		250
311.335		250
311.767		250
312.198		250
312.629		250
313.06		250
313.491		250
313.923		250
314.354		250
314.785		250
315.216		250
315.648		250
316.079		250
316.51		250
316.941		250
317.372		250
317.804		250
318.235		250
318.666		250
319.097		250
319.528		250
319.96		250
320.391		250
320.822		250
321.253		250
321.685		250
322.116		250
322.547		250
322.978		250
323.409		250
323.841		250
324.272		250
324.703		250
325.134		250
325.565		250
325.997		250
326.428		250
326.859		250
327.29		250
327.721		250
328.153		250
328.584		250
329.015		250
329.446		250
329.878		250
330.309		250
330.74		250
331.171		250
331.602		250
332.034		250
332.465		250
332.896		250
333.327		250
333.758		250
334.19		250
334.621		250
335.052		250
335.483		250
335.915		250
336.346		250
336.777		250
337.208		250
337.639		250
338.071		250
338.502		250
338.933		250
339.364		250
339.795		250
340.227		250
340.658		250
341.089		250
341.52		250
341.952		250
342.383		250
342.814		250
343.245		250
343.676		250
344.108		250
344.539		250
344.97		250
345.401		250
345.832		250
0.86
0.86
50.86
50.86
143.73
143.73
173.83
173.83
295.87
295.87
330.96
330.96

## Sheet: Fig1b
elution volume /ml	Abs 280 nm
0	-0.407
0.12	-0.406
0.24	-0.404
0.36	-0.403
0.48	-0.403
0.6	-0.414
0.72	-0.409
0.84	-0.41
0.96	-0.418
1.079	-0.409
1.199	-0.413
1.319	-0.409
1.439	-0.408
1.559	-0.41
1.679	-0.408
1.799	-0.412
1.919	-0.409
2.039	-0.407
2.159	-0.407
2.279	-0.407
2.399	-0.411
2.519	-0.408
2.639	-0.414
2.759	-0.41
2.879	-0.407
2.999	-0.412
3.118	-0.407
3.238	-0.42
3.358	-0.403
3.478	-0.404
3.598	-0.398
3.718	-0.403
3.838	-0.403
3.958	-0.402
4.078	-0.408
4.198	-0.393
4.318	-0.395
4.438	-0.398
4.558	-0.406
4.678	-0.402
4.798	-0.404
4.918	-0.403
5.038	-0.396
5.157	-0.396
5.277	-0.382
5.397	-0.391
5.517	-0.399
5.637	-0.402
5.757	-0.399
5.877	-0.393
5.997	-0.394
6.117	-0.401
6.237	-0.385
6.357	-0.392
6.477	-0.381
6.597	-0.387
6.717	-0.379
6.837	-0.381
6.957	-0.384
7.077	-0.394
7.196	-0.379
7.316	-0.381
7.436	-0.391
7.556	-0.378
7.676	-0.377
7.796	-0.38
7.916	-0.378
8.036	-0.383
8.156	-0.381
8.276	-0.38
8.396	-0.383
8.516	-0.374
8.636	-0.384
8.756	-0.379
8.876	-0.379
8.996	-0.379
9.116	-0.376
9.235	-0.373
9.355	-0.374
9.475	-0.38
9.595	-0.376
9.715	-0.374
9.835	-0.371
9.955	-0.367
10.075	-0.366
10.195	-0.373
10.315	-0.367
10.435	-0.366
10.555	-0.367
10.675	-0.373
10.795	-0.379
10.915	-0.378
11.035	-0.373
11.155	-0.36
11.274	-0.371
11.394	-0.372
11.514	-0.373
11.634	-0.362
11.754	-0.37
11.874	-0.37
11.994	-0.366
12.114	-0.375
12.234	-0.362
12.354	-0.364
12.474	-0.362
12.594	-0.365
12.714	-0.365
12.834	-0.375
12.954	-0.36
13.074	-0.366
13.194	-0.371
13.313	-0.371
13.433	-0.369
13.553	-0.367
13.673	-0.373
13.793	-0.368
13.913	-0.362
14.033	-0.361
14.153	-0.349
14.273	-0.368
14.393	-0.36
14.513	-0.364
14.633	-0.362
14.753	-0.366
14.873	-0.37
14.993	-0.362
15.113	-0.374
15.233	-0.363
15.352	-0.349
15.472	-0.36
15.592	-0.364
15.712	-0.362
15.832	-0.363
15.952	-0.36
16.072	-0.358
16.192	-0.347
16.312	-0.36
16.432	-0.357
16.552	-0.363
16.672	-0.367
16.792	-0.361
16.912	-0.36
17.032	-0.368
17.152	-0.362
17.272	-0.358
17.391	-0.362
17.511	-0.361
17.631	-0.363
17.751	-0.351
17.871	-0.353
17.991	-0.361
18.111	-0.348
18.231	-0.355
18.351	-0.349
18.471	-0.365
18.591	-0.344
18.711	-0.356
18.831	-0.351
18.951	-0.35
19.071	-0.361
19.191	-0.348
19.311	-0.357
19.43	-0.355
19.55	-0.35
19.67	-0.35
19.79	-0.351
19.91	-0.36
20.03	-0.35
20.15	-0.345
20.27	-0.348
20.39	-0.354
20.51	-0.344
20.63	-0.352
20.75	-0.352
20.87	-0.353
20.99	-0.351
21.11	-0.34
21.23	-0.348
21.35	-0.351
21.469	-0.346
21.589	-0.343
21.709	-0.344
21.829	-0.341
21.949	-0.345
22.069	-0.348
22.189	-0.338
22.309	-0.335
22.429	-0.334
22.549	-0.343
22.669	-0.333
22.789	-0.343
22.909	-0.341
23.029	-0.338
23.149	-0.33
23.269	-0.34
23.389	-0.336
23.509	-0.34
23.628	-0.332
23.748	-0.329
23.868	-0.327
23.988	-0.334
24.108	-0.334
24.228	-0.329
24.348	-0.333
24.468	-0.34
24.588	-0.334
24.708	-0.318
24.828	-0.332
24.948	-0.325
25.068	-0.329
25.188	-0.333
25.308	-0.343
25.428	-0.34
25.548	-0.333
25.667	-0.319
25.787	-0.334
25.907	-0.331
26.027	-0.327
26.147	-0.34
26.267	-0.33
26.387	-0.332
26.507	-0.333
26.627	-0.329
26.747	-0.325
26.867	-0.326
26.987	-0.329
27.107	-0.334
27.227	-0.325
27.347	-0.33
27.467	-0.329
27.587	-0.335
27.706	-0.321
27.826	-0.339
27.946	-0.335
28.066	-0.328
28.186	-0.337
28.306	-0.338
28.426	-0.337
28.546	-0.33
28.666	-0.328
28.786	-0.323
28.906	-0.331
29.026	-0.326
29.146	-0.322
29.266	-0.334
29.386	-0.332
29.506	-0.329
29.626	-0.339
29.745	-0.325
29.865	-0.328
29.985	-0.325
30.105	-0.323
30.225	-0.329
30.345	-0.313
30.465	-0.322
30.585	-0.329
30.705	-0.319
30.825	-0.32
30.945	-0.316
31.065	-0.321
31.185	-0.325
31.305	-0.331
31.425	-0.325
31.545	-0.32
31.665	-0.314
31.784	-0.319
31.904	-0.322
32.024	-0.32
32.144	-0.314
32.264	-0.327
32.384	-0.326
32.504	-0.322
32.624	-0.312
32.744	-0.314
32.864	-0.312
32.984	-0.312
33.104	-0.319
33.224	-0.307
33.344	-0.32
33.464	-0.311
33.584	-0.32
33.704	-0.326
33.823	-0.313
33.943	-0.328
34.063	-0.316
34.183	-0.312
34.303	-0.314
34.423	-0.314
34.543	-0.32
34.663	-0.31
34.783	-0.316
34.903	-0.318
35.023	-0.311
35.143	-0.315
35.263	-0.318
35.383	-0.312
35.503	-0.314
35.623	-0.31
35.743	-0.304
35.862	-0.309
35.982	-0.308
36.102	-0.318
36.222	-0.308
36.342	-0.319
36.462	-0.312
36.582	-0.3
36.702	-0.316
36.822	-0.311
36.942	-0.3
37.062	-0.302
37.182	-0.297
37.302	-0.308
37.422	-0.302
37.542	-0.302
37.662	-0.293
37.782	-0.294
37.901	-0.296
38.021	-0.297
38.141	-0.301
38.261	-0.297
38.381	-0.299
38.501	-0.307
38.621	-0.298
38.741	-0.308
38.861	-0.288
38.981	-0.296
39.101	-0.294
39.221	-0.295
39.341	-0.294
39.461	-0.284
39.581	-0.29
39.701	-0.288
39.821	-0.288
39.94	-0.284
40.06	-0.277
40.18	-0.269
40.3	-0.258
40.42	-0.223
40.54	-0.216
40.66	-0.189
40.78	-0.141
40.9	-0.089
41.02	-0.016
41.14	0.088
41.26	0.22
41.38	0.384
41.5	0.591
41.62	0.84
41.74	1.151
41.86	1.514
41.979	1.945
42.099	2.467
42.219	3.041
42.339	3.705
42.459	4.436
42.579	5.266
42.699	6.166
42.819	7.179
42.939	8.261
43.059	9.459
43.179	10.753
43.299	12.149
43.419	13.661
43.539	15.243
43.659	16.881
43.779	18.611
43.899	20.346
44.018	22.153
44.138	23.867
44.258	25.658
44.378	27.303
44.498	28.939
44.618	30.494
44.738	31.896
44.858	33.315
44.978	34.661
45.098	35.914
45.218	36.937
45.338	37.961
45.458	39.049
45.578	39.914
45.698	40.839
45.818	41.57
45.938	42.311
46.057	42.946
46.177	43.469
46.297	44.014
46.417	44.39
46.537	44.767
46.657	44.981
46.777	45.212
46.897	45.315
47.017	45.352
47.137	45.36
47.257	45.217
47.377	45.161
47.497	44.973
47.617	44.751
47.737	44.462
47.857	44.149
47.977	43.786
48.096	43.301
48.216	42.817
48.336	42.18
48.456	41.516
48.576	40.785
48.696	39.988
48.816	39.155
48.936	38.27
49.056	37.401
49.176	36.523
49.296	35.646
49.416	34.798
49.536	34.013
49.656	33.257
49.776	32.565
49.896	31.944
50.016	31.378
50.135	30.879
50.255	30.429
50.375	30.062
50.495	29.747
50.615	29.473
50.735	29.252
50.855	29.085
50.975	28.949
51.095	28.851
51.215	28.805
51.335	28.771
51.455	28.788
51.575	28.826
51.695	28.917
51.815	28.995
51.935	29.126
52.055	29.265
52.174	29.454
52.294	29.644
52.414	29.848
52.534	30.096
52.654	30.336
52.774	30.597
52.894	30.888
53.014	31.175
53.134	31.488
53.254	31.799
53.374	32.131
53.494	32.466
53.614	32.826
53.734	33.171
53.854	33.526
53.974	33.867
54.094	34.208
54.213	34.573
54.333	34.914
54.453	35.245
54.573	35.562
54.693	35.887
54.813	36.185
54.933	36.48
55.053	36.775
55.173	37.033
55.293	37.281
55.413	37.504
55.533	37.721
55.653	37.904
55.773	38.079
55.893	38.23
56.013	38.358
56.133	38.455
56.252	38.526
56.372	38.576
56.492	38.6
56.612	38.603
56.732	38.554
56.852	38.514
56.972	38.438
57.092	38.333
57.212	38.206
57.332	38.048
57.452	37.864
57.572	37.672
57.692	37.457
57.812	37.219
57.932	36.965
58.052	36.692
58.172	36.396
58.291	36.095
58.411	35.772
58.531	35.459
58.651	35.109
58.771	34.773
58.891	34.42
59.011	34.06
59.131	33.714
59.251	33.349
59.371	32.993
59.491	32.637
59.611	32.288
59.731	31.936
59.851	31.589
59.971	31.252
60.091	30.924
60.211	30.608
60.33	30.297
60.45	29.998
60.57	29.705
60.69	29.416
60.81	29.154
60.93	28.892
61.05	28.66
61.17	28.417
61.29	28.208
61.41	28
61.53	27.81
61.65	27.632
61.77	27.456
61.89	27.312
62.01	27.16
62.13	27.043
62.25	26.924
62.369	26.814
62.489	26.735
62.609	26.653
62.729	26.58
62.849	26.538
62.969	26.493
63.089	26.457
63.209	26.434
63.329	26.427
63.449	26.428
63.569	26.43
63.689	26.45
63.809	26.48
63.929	26.532
64.049	26.582
64.169	26.634
64.289	26.708
64.408	26.802
64.528	26.88
64.648	26.978
64.768	27.085
64.888	27.203
65.008	27.328
65.128	27.461
65.248	27.598
65.368	27.756
65.488	27.908
65.608	28.089
65.728	28.246
65.848	28.434
65.968	28.629
66.088	28.831
66.208	29.025
66.328	29.242
66.447	29.467
66.567	29.705
66.687	29.934
66.807	30.175
66.927	30.425
67.047	30.687
67.167	30.94
67.287	31.208
67.407	31.49
67.527	31.787
67.647	32.07
67.767	32.385
67.887	32.676
68.007	32.984
68.127	33.296
68.247	33.633
68.367	33.965
68.487	34.296
68.606	34.634
68.726	34.991
68.846	35.347
68.966	35.708
69.086	36.098
69.206	36.453
69.326	36.85
69.446	37.217
69.566	37.603
69.686	37.994
69.806	38.382
69.926	38.797
70.046	39.176
70.166	39.579
70.286	39.974
70.406	40.377
70.526	40.775
70.645	41.162
70.765	41.572
70.885	41.971
71.005	42.36
71.125	42.746
71.245	43.117
71.365	43.502
71.485	43.863
71.605	44.239
71.725	44.595
71.845	44.952
71.965	45.28
72.085	45.613
72.205	45.95
72.325	46.25
72.445	46.559
72.565	46.849
72.684	47.132
72.804	47.401
72.924	47.67
73.044	47.922
73.164	48.153
73.284	48.375
73.404	48.608
73.524	48.828
73.644	49.026
73.764	49.228
73.884	49.409
74.004	49.602
74.124	49.765
74.244	49.946
74.364	50.113
74.484	50.289
74.604	50.466
74.723	50.628
74.843	50.826
74.963	50.996
75.083	51.194
75.203	51.409
75.323	51.62
75.443	51.87
75.563	52.122
75.683	52.403
75.803	52.701
75.923	53.029
76.043	53.377
76.163	53.774
76.283	54.179
76.403	54.631
76.523	55.167
76.643	55.665
76.762	56.258
76.882	56.892
77.002	57.58
77.122	58.345
77.242	59.107
77.362	59.996
77.482	60.901
77.602	61.899
77.722	62.974
77.842	64.088
77.962	65.331
78.082	66.583
78.202	68.059
78.322	69.498
78.442	71.057
78.562	72.796
78.682	74.567
78.801	76.489
78.921	78.528
79.041	80.865
79.161	83.174
79.281	85.724
79.401	88.483
79.521	91.376
79.641	94.551
79.761	97.877
79.881	101.575
80.001	105.392
80.121	109.532
80.241	113.983
80.361	118.57
80.481	123.673
80.601	128.961
80.721	134.766
80.84	140.866
80.96	147.344
81.08	154.248
81.2	161.498
81.32	169.322
81.44	177.528
81.56	186.098
81.68	195.149
81.8	204.704
81.92	214.709
82.04	225.135
82.16	236.07
82.28	247.31
82.4	258.903
82.52	270.873
82.64	283.233
82.76	295.583
82.879	308.506
82.999	321.424
83.119	334.517
83.239	347.56
83.359	360.488
83.479	373.697
83.599	386.447
83.719	399.248
83.839	411.289
83.959	423.313
84.079	434.666
84.199	445.705
84.319	456.154
84.439	465.8
84.559	475.176
84.679	483.629
84.799	491.795
84.918	498.95
85.038	505.308
85.158	511.215
85.278	515.827
85.398	520.239
85.518	523.352
85.638	525.874
85.758	527.674
85.878	528.498
85.998	528.786
86.118	527.886
86.238	526.761
86.358	524.584
86.478	521.737
86.598	518.154
86.718	513.914
86.838	509.036
86.957	502.998
87.077	496.893
87.197	490.236
87.317	483.048
87.437	475.132
87.557	466.623
87.677	457.766
87.797	448.386
87.917	438.798
88.037	428.689
88.157	418.254
88.277	407.446
88.397	396.383
88.517	385.268
88.637	373.815
88.757	362.253
88.877	350.486
88.996	338.63
89.116	326.723
89.236	314.812
89.356	302.925
89.476	291.123
89.596	279.313
89.716	268.202
89.836	255.81
89.956	241.814
90.076	232.473
90.196	221.716
90.316	211.126
90.436	200.3
90.556	189.909
90.676	179.873
90.796	169.996
90.916	160.54
91.035	151.283
91.155	142.555
91.275	133.953
91.395	125.709
91.515	118.053
91.635	110.522
91.755	103.489
91.875	96.553
91.995	90.239
92.115	84.088
92.235	78.315
92.355	73.011
92.475	67.87
92.595	63.267
92.715	58.718
92.835	54.603
92.955	50.728
93.074	47.067
93.194	43.779
93.314	40.63
93.434	37.801
93.554	35.078
93.674	32.651
93.794	30.39
93.914	28.296
94.034	26.458
94.154	24.637
94.274	23.127
94.394	21.618
94.514	20.27
94.634	19.079
94.754	17.954
94.874	16.962
94.994	15.974
95.113	15.176
95.233	14.384
95.353	13.682
95.473	13.049
95.593	12.466
95.713	11.94
95.833	11.45
95.953	11.03
96.073	10.606
96.193	10.245
96.313	9.909
96.433	9.588
96.553	9.333
96.673	9.035
96.793	8.83
96.913	8.596
97.033	8.395
97.152	8.211
97.272	8.032
97.392	7.883
97.512	7.703
97.632	7.569
97.752	7.424
97.872	7.293
97.992	7.172
98.112	7.064
98.232	6.963
98.352	6.838
98.472	6.749
98.592	6.64
98.712	6.546
98.832	6.458
98.952	6.363
99.072	6.284
99.191	6.179
99.311	6.113
99.431	6.034
99.551	5.942
99.671	5.872
99.791	5.796
99.911	5.73
100.031	5.652
100.151	5.58
100.271	5.498
100.391	5.429
100.511	5.376
100.631	5.303
100.751	5.227
100.871	5.15
100.991	5.091
101.111	5.021
101.23	4.955
101.35	4.9
101.47	4.829
101.59	4.757
101.71	4.697
101.83	4.635
101.95	4.571
102.07	4.513
102.19	4.452
102.31	4.389
102.43	4.33
102.55	4.267
102.67	4.214
102.79	4.17
102.91	4.109
103.03	4.061
103.15	3.993
103.269	3.97
103.389	3.919
103.509	3.861
103.629	3.822
103.749	3.782
103.869	3.734
103.989	3.697
104.109	3.65
104.229	3.618
104.349	3.583
104.469	3.551
104.589	3.505
104.709	3.469
104.829	3.422
104.949	3.382
105.069	3.361
105.189	3.321
105.308	3.283
105.428	3.238
105.548	3.213
105.668	3.166
105.788	3.139
105.908	3.1
106.028	3.073
106.148	3.039
106.268	3.004
106.388	2.987
106.508	2.954
106.628	2.923
106.748	2.89
106.868	2.863
106.988	2.838
107.108	2.812
107.228	2.8
107.347	2.763
107.467	2.742

## Sheet: Fig2a
wavelenth/nm	6s	12s	18s	24s	30s	36s
800.007	-0.0001081	-8.752e-05	-5.486e-05	-0.0004589	-0.0003891	-0.0005287
797.995	-0.0003096	0.00015783	-0.0003065	-0.0005939	-3.179e-05	-0.0005025
796.017	0.00013358	0.00030311	0.00016428	-1.585e-05	8.411e-05	-0.0004878
794.001	-0.0004835	-0.0001331	-0.0002924	-0.0003822	-0.0006227	-0.0004567
791.985	0.00030121	0.00033037	-0.0004898	0.00038914	-0.0003527	6.326e-05
790.001	-2.96e-05	-0.000219	-0.0006804	-0.0004849	-0.0001263	-0.0006929
788.016	-0.0002491	5.06e-06	-0.0005622	-0.0004844	-0.0005196	-0.0006775
785.995	-0.0009196	-0.0003758	-0.0008009	-0.0008951	-0.0008496	-0.0009398
784.007	-0.0002092	-0.0003957	-0.0005746	-0.0009281	-0.0005943	-0.000626
782.017	-7.093e-05	-0.0002171	5.61e-06	-0.0007451	-0.0002689	-0.0008819
779.991	-0.0004216	-0.0004788	-0.0004293	-0.0001528	-0.0005904	-0.0005844
777.998	6.85e-06	7.265e-05	-0.000169	-0.000302	-0.0002573	-0.0003367
776.004	-8.325e-05	-0.0003788	-0.0002244	-0.0008475	-0.0005189	-0.00042
774.008	-0.0002136	-0.0001153	-0.0005154	-0.0002989	-0.0007642	-0.0003038
772.01	-1.847e-05	-0.0001734	-0.0001902	-0.0002106	-0.0005549	-0.0004997
770.011	-0.0007639	-0.0004859	-0.0006108	-0.0009039	-0.00098	-0.0010246
768.011	-0.0005666	-0.0004366	-0.0005636	-0.000753	-0.0006955	-0.0010275
766.009	0.0001417	5.2917e-05	-0.0003529	-0.0001798	-0.0004988	-0.000784
764.006	-0.0002591	-0.0004834	-4.169e-05	-0.0006206	-0.0008221	-0.0004825
762.001	-0.0001766	-0.0003525	-0.0002839	-0.000214	-0.00071	-0.0007515
759.995	0.00024273	0.00011651	0.0003788	-0.0001125	-8.036e-05	-0.0003381
757.987	-0.0003081	-0.0002157	1.704e-05	5.004e-05	-0.0004052	-0.0007444
756.013	-6.285e-05	0.00011308	-3.469e-05	-0.0001996	-0.0002687	-0.000348
754.002	-0.0001561	-0.0005667	-0.0005754	-0.0005877	-0.0004397	-0.0010185
751.99	0.00025566	0.000178	0.00019068	-0.0002351	-0.0004679	-0.0001914
750.011	-7.732e-05	0.0001784	-0.0005814	-0.0002974	-0.0003282	-0.0003524
747.996	0.00036889	0.00033075	-0.0002267	-0.0004846	-3.47e-06	-0.0006365
746.015	0.00017352	6.772e-05	0.00023517	-0.0002992	-0.0002171	-0.0007207
743.997	0.00016917	0.00069646	-4.372e-05	0.00012405	2.18e-05	-0.000103
742.013	-0.0004944	-0.0002479	-0.0002775	-0.0007393	-0.0004883	-0.0004257
739.992	-0.0005396	-0.0001249	-0.0003476	-0.0002166	9.7512e-05	-0.0006333
738.005	-0.0001332	-0.0003352	1.952e-05	-0.0001465	-0.0002446	-0.0004665
736.016	-7.857e-05	-0.0001919	-0.0004344	-4.479e-05	-0.0002704	-0.0006162
733.991	-0.0002404	-0.0004314	-0.0004115	-0.0006404	-0.0005629	-0.0004789
732	-2.644e-05	0.00013397	-0.0001255	-0.0003464	-9.724e-05	-0.0002464
730.008	-0.0001292	7.394e-05	0.00034994	0.00010602	8.204e-05	-6.312e-05
728.014	-0.0002277	6.0499e-05	-5e-05	-0.0001734	-0.0004018	-0.0003798
725.983	-3.432e-05	0.00031216	0.00030527	4.768e-05	0.00030738	0.00014581
723.986	7.16e-06	0.00014042	0.00020554	-0.000139	-0.0001179	-0.0002511
721.988	7.8924e-05	7.7454e-05	7.32e-07	-0.0002436	-0.0001041	7.3317e-05
719.989	0	0	0	0	0	0
717.988	-9.206e-05	-3.236e-05	-0.0001165	-4.407e-05	-3.139e-05	-0.0003315
715.986	5.892e-05	0.00049299	0.00025308	0.00036434	-2.539e-06	4.0173e-05
713.982	-1.767e-05	0.00034285	0.00026175	0.00038228	0.00026209	0.00013827
712.013	0.00047624	0.00062895	0.00083249	0.00073797	0.00082842	0.00055404
710.007	9.492e-05	0.0006006	0.00085986	0.00075173	0.00092929	0.00072726
708	0.00056442	0.00083564	0.00108554	0.00111498	0.00134562	0.00122853
705.991	0.00065024	0.00119155	0.00155848	0.00171684	0.00153032	0.00167127
704.017	0.00103863	0.00198178	0.00212573	0.00229282	0.00250351	0.00249204
702.005	0.00120375	0.00228932	0.00274342	0.00312507	0.00321037	0.00327888
699.992	0.0017893	0.00344246	0.00405704	0.0045013	0.00471042	0.00476719
698.014	0.00251011	0.00458497	0.00575757	0.00627745	0.00624593	0.0064288
695.999	0.00353884	0.00656021	0.00826153	0.00883945	0.00865772	0.00925015
693.982	0.00534718	0.00939224	0.0116512	0.0126995	0.0129983	0.0132395
692	0.00729276	0.0130089	0.0159524	0.0171415	0.0179633	0.0181562
690.017	0.0104434	0.0185374	0.0225487	0.0243538	0.0253002	0.0253685
687.996	0.0149362	0.0257436	0.0313265	0.0338922	0.0350547	0.035623
686.011	0.0200868	0.0349361	0.0427739	0.0459267	0.0477704	0.0482812
683.987	0.027161	0.0466106	0.0565444	0.0610659	0.0631162	0.0643481
681.999	0.0344382	0.0590409	0.0721973	0.0780721	0.0808266	0.0819142
680.01	0.0426863	0.0719858	0.0882369	0.0955375	0.0990878	0.100462
677.982	0.0504874	0.085264	0.104404	0.112693	0.116792	0.118236
675.99	0.056123	0.0949644	0.11594	0.126011	0.130008	0.131848
673.997	0.0602108	0.101504	0.12363	0.134649	0.139025	0.140588
672.003	0.060837	0.102627	0.125377	0.135971	0.140552	0.142581
670.007	0.0581509	0.0983857	0.120167	0.130663	0.134837	0.136481
668.01	0.0528982	0.088969	0.109385	0.119139	0.122836	0.124759
666.012	0.0457282	0.0774904	0.0945497	0.102889	0.10611	0.107904
664.013	0.037897	0.06488	0.0790002	0.0858665	0.0893097	0.0901529
662.012	0.0303998	0.0521462	0.0636053	0.0692706	0.0716415	0.072805
660.01	0.0240799	0.0411807	0.0499232	0.0547427	0.0565558	0.0576463
658.007	0.0186658	0.0319346	0.0390073	0.042165	0.043943	0.0444375
656.003	0.0145246	0.0243904	0.0292882	0.0319605	0.0329753	0.0334432
653.997	0.0107574	0.0174064	0.0208553	0.02284	0.0234155	0.0234541
651.991	0.00685263	0.0110905	0.0129216	0.0137561	0.0139097	0.0142299
649.983	0.00368163	0.00496178	0.00509215	0.00505711	0.00524387	0.00488611
648.011	0.00037335	-0.0013187	-0.0024845	-0.0034098	-0.0038935	-0.0042719
646	-0.0029328	-0.0068655	-0.009471	-0.0115733	-0.0122198	-0.0126841
643.989	-0.0050319	-0.0112374	-0.0152926	-0.0171331	-0.0183391	-0.01927
642.013	-0.0065634	-0.0137491	-0.017835	-0.0202828	-0.0212806	-0.0224749
640	-0.0071547	-0.0140511	-0.018543	-0.0201665	-0.0218799	-0.0225995
637.985	-0.0078105	-0.0141249	-0.0176844	-0.0197168	-0.0207442	-0.0219383
636.006	-0.0076845	-0.0134838	-0.0166757	-0.0182911	-0.0195337	-0.0204219
633.989	-0.0075094	-0.0124045	-0.0152159	-0.0165997	-0.0175943	-0.018551
632.007	-0.0069061	-0.0111068	-0.0134587	-0.0144595	-0.0155184	-0.01625
629.987	-0.0056017	-0.0085412	-0.0103869	-0.0111332	-0.0120208	-0.0126018
628.004	-0.0035696	-0.0058192	-0.0070433	-0.0072198	-0.0082392	-0.0085352
625.982	-0.0018285	-0.0028074	-0.0034768	-0.003578	-0.0042911	-0.0044173
623.996	9.345e-05	5.609e-05	0.0001814	0.00025921	-0.0002676	-0.0006625
622.009	0.0015227	0.00259246	0.00293157	0.0033427	0.0030151	0.0028911
619.984	0.00229397	0.00405833	0.00505882	0.00513805	0.00521317	0.00490894
617.995	0.00315093	0.00521297	0.00622607	0.00652799	0.00643531	0.00622822
616.004	0.0033719	0.00570944	0.0067211	0.00708733	0.00705882	0.00695952
614.013	0.00376468	0.00599182	0.00728374	0.00743221	0.00782027	0.00743704
611.983	0.0035003	0.0058074	0.00714869	0.00769858	0.0075468	0.00754173
609.99	0.00347261	0.00596573	0.0068155	0.00751021	0.00752475	0.00741907
607.995	0.00350589	0.00553602	0.006859	0.00739929	0.00739824	0.00750546
605.999	0.0035816	0.00587239	0.00672541	0.00742849	0.00714128	0.00726115
604.002	0.0035723	0.0054537	0.0068378	0.00736652	0.00729528	0.00730101
602.004	0.00320654	0.00552586	0.00668389	0.00705142	0.00717603	0.00712936
600.005	0.00278781	0.00510326	0.00592808	0.00665075	0.00655888	0.00658259
598.005	0.00292029	0.00515659	0.00593846	0.00627052	0.00648835	0.00638117
596.004	0.0026679	0.00439017	0.00542198	0.00556298	0.00568709	0.00552629
594.002	0.00217468	0.00366093	0.00404967	0.00422871	0.00429796	0.00419005
591.999	0.0017763	0.00257805	0.00299735	0.00324384	0.0030381	0.00298803
589.995	0.00081597	0.00127153	0.00149853	0.00143481	0.00121991	0.00102336
587.989	4.467e-05	0.00025028	9.394e-05	0.00014932	-0.0001505	-0.0003962
585.983	-0.0004903	-0.0008375	-0.0009042	-0.0010924	-0.0013299	-0.0014119
584.013	-0.0008488	-0.0011635	-0.0016648	-0.0018469	-0.0020928	-0.0023181
582.005	-0.0012485	-0.0017998	-0.0026002	-0.0027907	-0.0031836	-0.0032512
579.995	-0.0016827	-0.00277	-0.0031046	-0.0035078	-0.0037487	-0.0039318
577.985	-0.0019726	-0.0026112	-0.0033552	-0.003457	-0.0039378	-0.0040955
576.011	-0.0016704	-0.0026389	-0.0030665	-0.0036411	-0.0036704	-0.0040658
573.998	-0.0016332	-0.0026258	-0.0031789	-0.003492	-0.00374	-0.0038003
571.985	-0.0016763	-0.0024838	-0.0028999	-0.003176	-0.0035698	-0.0038933
570.008	-0.0012051	-0.0023191	-0.0026974	-0.0027902	-0.0032269	-0.0033676
567.992	-0.0014306	-0.0023436	-0.0029669	-0.0031053	-0.0033033	-0.003704
566.014	-0.0012725	-0.002313	-0.0025667	-0.0027643	-0.0031442	-0.0035259
563.996	-0.0014077	-0.0023071	-0.002531	-0.0028622	-0.003134	-0.0034407
562.015	-0.0013953	-0.0021867	-0.002675	-0.0027815	-0.0033807	-0.0033157
559.996	-0.0013005	-0.0022013	-0.0028649	-0.0029582	-0.0031604	-0.0032778
558.013	-0.0012551	-0.0022665	-0.0028599	-0.002797	-0.0032461	-0.0033898
555.992	-0.0011328	-0.0021885	-0.0024511	-0.0026757	-0.0032453	-0.0033401
554.007	-0.0012743	-0.0019818	-0.0026831	-0.0029076	-0.003319	-0.0033783
551.984	-0.0014593	-0.0022156	-0.00289	-0.0030433	-0.0035477	-0.0036039
549.997	-0.0014989	-0.0022074	-0.0028932	-0.0030367	-0.0035576	-0.0037902
548.009	-0.0016345	-0.0024351	-0.0032045	-0.0034121	-0.0039863	-0.0040467
545.983	-0.0015268	-0.0025317	-0.0032293	-0.0035291	-0.0040703	-0.004359
543.994	-0.0017288	-0.0026967	-0.0035284	-0.0039747	-0.0042536	-0.0045185
542.003	-0.0016376	-0.0028065	-0.0037466	-0.0039638	-0.0045373	-0.0045942
540.012	-0.0018329	-0.0028974	-0.0037984	-0.0040365	-0.0044453	-0.0047225
537.982	-0.0016116	-0.0029089	-0.003597	-0.0038543	-0.0043186	-0.0045643
535.989	-0.0016242	-0.0025971	-0.0035298	-0.003724	-0.0041464	-0.004282
533.995	-0.0014988	-0.0023816	-0.0030037	-0.0034116	-0.0038532	-0.0039152
532	-0.0013201	-0.0020778	-0.0028033	-0.003116	-0.0036165	-0.0036563
530.004	-0.0011859	-0.0019267	-0.0026967	-0.0026667	-0.0030824	-0.0031904
528.007	-0.0010324	-0.0017673	-0.002288	-0.0025407	-0.0027741	-0.0028471
526.01	-0.0008329	-0.0013743	-0.0019573	-0.0020614	-0.0023327	-0.0024399
524.011	-0.0009689	-0.0012484	-0.0018315	-0.0019985	-0.0023052	-0.0023324
522.012	-0.0008372	-0.00105	-0.0018044	-0.0016599	-0.0019839	-0.0021808
520.011	-0.0006827	-0.000807	-0.0012378	-0.0012956	-0.001695	-0.0016985
518.01	-0.0006572	-0.000816	-0.0012007	-0.0012144	-0.0015534	-0.001758
516.008	-0.0005466	-0.000635	-0.0009531	-0.0010602	-0.0013667	-0.0014055
514.005	-0.000317	-0.0004523	-0.0007322	-0.000858	-0.00115	-0.0011694
512.001	-0.0004293	-0.000475	-0.0006662	-0.00077	-0.0010473	-0.0010285
509.997	-0.0005361	-0.0005259	-0.000733	-0.0008887	-0.0010809	-0.0012042
507.991	-0.0002378	-0.000341	-0.0006491	-0.0004512	-0.0007841	-0.0009053
505.985	-0.0003656	-0.0001948	-0.0006995	-0.0007559	-0.0008264	-0.0009909
504.015	-0.0002586	-0.0002281	-0.0005025	-0.0004461	-0.0007884	-0.000993
502.007	-0.000235	-0.0002671	-0.0005629	-0.0006858	-0.0007676	-0.0009013
499.998	-0.0002726	-0.0003007	-0.0006943	-0.0005202	-0.0008119	-0.0007739
497.988	-0.0002009	-0.0003565	-0.0005728	-0.0006389	-0.0007685	-0.0002568
496.016	-0.0004534	-0.0005822	-0.0008123	-0.0006831	-0.0010321	-0.0028424
494.004	-0.0005876	-0.0004583	-0.0008498	-0.0008094	-0.0006982	-0.0020994
491.992	-0.0005262	-0.0007711	-0.0009451	-0.0008959	-0.0003406	-0.0007218
490.017	-0.0008004	-0.0008182	-0.0012323	-0.0012705	-0.0007813	-0.0019353
488.003	-0.0008586	-0.0009793	-0.0015858	-0.0016667	-0.0025821	-0.0013632
485.988	-0.000936	-0.0012816	-0.0017898	-0.0013721	-0.0017385	-0.0020837
484.01	-0.0010304	-0.0014163	-0.002034	-0.0019023	-0.0021771	-0.002278
481.994	-0.0012008	-0.0018622	-0.0028975	-0.004072	-0.0033641	-0.0024788
480.015	-0.0016185	-0.0025617	-0.0038518	-0.0028833	-0.0044447	-0.0036655
477.997	-0.0021548	-0.0035609	-0.00447	-0.0071636	-0.0048755	-0.0048152
476.016	-0.0029989	-0.0048133	-0.0059758	-0.0057609	-0.0064101	-0.0069325
473.997	-0.0037693	-0.0081381	-0.0107666	-0.0089742	-0.0097363	-0.0094089
472.014	-0.0048429	-0.0109136	-0.0134175	-0.0142363	-0.0134575	-0.01339
469.993	-0.0111942	-0.0171025	-0.0185278	-0.0199165	-0.0200945	-0.0200961
468.009	-0.0154599	-0.0237921	-0.0261318	-0.0273467	-0.0282022	-0.0285748
465.986	-0.023821	-0.0352905	-0.0374322	-0.0383607	-0.0390335	-0.0394504
464.001	-0.0296785	-0.0425557	-0.0453959	-0.0477055	-0.0482416	-0.0487665
462.015	-0.0389799	-0.0510477	-0.0576096	-0.0578001	-0.058951	-0.0600233
459.99	-0.0467954	-0.0616609	-0.0675892	-0.0680927	-0.0700032	-0.0714093
458.002	-0.05565	-0.070891	-0.0768568	-0.0791442	-0.0812823	-0.082111
456.014	-0.0656821	-0.0808635	-0.0878384	-0.0892176	-0.0921327	-0.0948897
453.986	-0.0694814	-0.0870329	-0.0934265	-0.0957699	-0.0995445	-0.102209
451.996	-0.0770511	-0.0954044	-0.102574	-0.107582	-0.110743	-0.114421
450.005	-0.0825126	-0.102107	-0.110914	-0.116718	-0.121112	-0.12367
448.014	-0.088473	-0.109521	-0.119982	-0.125103	-0.129119	-0.131842
445.984	-0.0914085	-0.114565	-0.125552	-0.130859	-0.136074	-0.1388
443.991	-0.0953855	-0.118728	-0.129632	-0.135629	-0.140797	-0.144323
441.997	-0.0943332	-0.117547	-0.129579	-0.135482	-0.140659	-0.14404
440.003	-0.0896973	-0.112145	-0.124274	-0.130232	-0.134839	-0.138217
438.008	-0.0826099	-0.103086	-0.113683	-0.119594	-0.124641	-0.127134
436.012	-0.0725129	-0.0901522	-0.100635	-0.104945	-0.109312	-0.112688
434.016	-0.0604613	-0.0766262	-0.086227	-0.0890109	-0.0924839	-0.0953571
432.019	-0.0498923	-0.0619837	-0.069152	-0.0723454	-0.0756121	-0.0775313
429.982	-0.0377082	-0.0469904	-0.0533514	-0.0557	-0.0587673	-0.0608037
427.984	-0.0285497	-0.0360724	-0.0399547	-0.0424237	-0.0449107	-0.0458021
425.985	-0.0203781	-0.0254746	-0.0291863	-0.0303648	-0.0323395	-0.0339053
423.985	-0.0128516	-0.0164479	-0.0190508	-0.0201918	-0.0220416	-0.0232563
421.984	-0.0077672	-0.0094978	-0.0118077	-0.0122833	-0.0140499	-0.015288
419.983	-0.002987	-0.0038547	-0.0051525	-0.0058931	-0.0070585	-0.0079368
418.019	0.0014339	0.0015217	0.0002627	0.0001388	-0.0011703	-0.001995
416.016	0.003522	0.0043859	0.0038424	0.0033511	0.0022428	0.001887
414.013	0.0055922	0.0070308	0.0064728	0.0064089	0.005196	0.0052231
412.009	0.0056918	0.0076934	0.0077017	0.0071885	0.0069447	0.0063198
410.004	0.006661	0.0081972	0.0080715	0.0079696	0.0068885	0.0066349
407.999	0.006387	0.0075595	0.0078593	0.0077346	0.0073789	0.0068081
405.993	0.00486	0.0067925	0.006624	0.0066248	0.0063791	0.0057784
403.986	0.0043413	0.0058249	0.0059131	0.0059727	0.0055662	0.0048445
402.017	0.0038292	0.0051375	0.0051078	0.0052116	0.0043626	0.0040632
400.009	0.0035976	0.0047947	0.0045174	0.0046117	0.0039315	0.0034153
398.001	0.0027337	0.0038778	0.0035048	0.0036472	0.0029461	0.0024074
395.991	0.0026154	0.0033573	0.0029208	0.003064	0.0023595	0.0017754
393.981	0.0022445	0.0030867	0.0024763	0.002695	0.001761	0.0012468
392.009	0.0021569	0.0030705	0.0028627	0.0027484	0.0020692	0.0013478
389.998	0.0027089	0.0035346	0.0031871	0.0032926	0.0023706	0.0018518
387.986	0.0035118	0.004605	0.0041577	0.0042424	0.0034854	0.0028227
386.012	0.0046372	0.0058317	0.0056433	0.0058998	0.0048986	0.0043727
383.999	0.0058587	0.0071479	0.0071304	0.0072081	0.0064977	0.0060943
381.986	0.0066276	0.0080783	0.0081993	0.0085924	0.0076178	0.0072663
380.01	0.0071765	0.0088604	0.0089693	0.0088765	0.0083338	0.0078538
377.995	0.0071829	0.0090364	0.0088832	0.0093927	0.0086246	0.0081557
376.018	0.0065398	0.0081552	0.0079942	0.0084277	0.0076621	0.0073349
374.002	0.0058028	0.0073135	0.007402	0.0074677	0.0068603	0.00647
371.985	0.0045852	0.0057875	0.0057934	0.005878	0.00515	0.0046983
370.007	0.0033966	0.0043761	0.0038295	0.0041023	0.0035624	0.0030509
367.989	0.0017949	0.0025284	0.0021128	0.0022612	0.0014354	0.0011118
366.009	0.0003963	0.0006893	9.19e-05	0.0003176	-0.0004758	-0.0010021
363.99	-0.0009712	-0.0006898	-0.0013768	-0.0015923	-0.0023887	-0.0027618
362.009	-0.0024529	-0.0024997	-0.0034619	-0.0035718	-0.0044038	-0.0047857
359.988	-0.0035239	-0.0039955	-0.0050988	-0.005359	-0.006155	-0.0065571
358.006	-0.0047796	-0.0056053	-0.0066911	-0.0069859	-0.007695	-0.0082312
355.985	-0.0057165	-0.00683	-0.0081693	-0.0084031	-0.0090414	-0.0096426
354.002	-0.0064114	-0.0074803	-0.0086926	-0.0092667	-0.0100002	-0.0104794
352.018	-0.0066617	-0.008131	-0.0095015	-0.0098614	-0.0107796	-0.0111704
349.995	-0.0067933	-0.0081343	-0.0094296	-0.0099582	-0.010875	-0.0113452
348.01	-0.0066079	-0.0079478	-0.0095117	-0.0098315	-0.0106881	-0.0111283
345.985	-0.0067679	-0.0079778	-0.0095317	-0.0100599	-0.0109972	-0.0114135
343.999	-0.0069869	-0.0084828	-0.0100545	-0.0104446	-0.0113877	-0.0118748
342.013	-0.0073638	-0.0091496	-0.010766	-0.0113013	-0.0120977	-0.0127249
339.987	-0.0085108	-0.0105187	-0.0123418	-0.0129001	-0.0137843	-0.0141329
337.999	-0.009651	-0.011883	-0.0137043	-0.0144718	-0.015317	-0.0157594
336.011	-0.0106237	-0.0130021	-0.0148471	-0.015313	-0.0164012	-0.0166855
333.983	-0.011021	-0.013153	-0.0150963	-0.0156474	-0.016665	-0.0171431
331.994	-0.0107424	-0.0128928	-0.0148074	-0.0152797	-0.0159777	-0.0165334
330.005	-0.0100599	-0.0121685	-0.0141527	-0.0144446	-0.0151219	-0.0155124
328.014	-0.0097643	-0.011645	-0.0132793	-0.0136379	-0.0141091	-0.0142038
325.985	-0.0091443	-0.0107056	-0.0121956	-0.0124879	-0.0128055	-0.0131439
323.993	-0.0079588	-0.0093289	-0.0105104	-0.0105308	-0.0109914	-0.0111274
322.002	-0.0071301	-0.0083011	-0.0092541	-0.0091105	-0.0094816	-0.0095321
320.009	-0.0058711	-0.0063361	-0.0076275	-0.0069568	-0.0071177	-0.0069528
318.016	-0.0048305	-0.0052942	-0.0059375	-0.0053832	-0.00551	-0.0050734
315.984	-0.0034165	-0.003561	-0.0035739	-0.0032004	-0.0030422	-0.0023665
313.99	-0.0024443	-0.0019547	-0.0024027	-0.0014601	-0.0010425	-0.0005661
311.996	-0.0007005	-4.26e-05	-0.0005249	0.0007383	0.0018442	0.0023545
310.001	0.0007451	0.0017725	0.0013687	0.0028492	0.0037989	0.0043912
308.006	0.0017168	0.0025641	0.0031406	0.0051096	0.0059987	0.0073385
306.01	0.0023208	0.0041194	0.0058533	0.0072907	0.0083692	0.0101389
304.014	0.004691	0.0068429	0.0086112	0.0098005	0.0117143	0.0129332
302.017	0.0062796	0.008883	0.009932	0.0123286	0.0138623	0.0154044
299.981	0.0076698	0.0103562	0.011859	0.0144277	0.0157177	0.0174102
297.983	0.0072713	0.011758	0.0127863	0.0162093	0.0175117	0.0198614
295.985	0.0091742	0.013457	0.0151943	0.0178016	0.0203709	0.0224447
293.987	0.0093802	0.0137279	0.0164318	0.0187208	0.02163	0.0232545
291.988	0.008744	0.0146609	0.0163671	0.0194952	0.0208825	0.0236706
289.988	0.0127597	0.0151307	0.0185093	0.0231522	0.0232052	0.0277167
287.988	0.0106108	0.0130527	0.0164198	0.0248332	0.0236412	0.0272964
285.988	0.0110372	0.0125751	0.0176238	0.0239883	0.0204048	0.0262824
283.987	0.011765	0.016197	0.014244	0.019331	0.02422	0.023986
281.986	0.007925	0.011886	0.013624	0.016389	0.018537	0.021463
279.984	0.006708	0.010186	0.011944	0.014698	0.019212	0.020708
277.982	0.008737	0.011578	0.013659	0.015971	0.017846	0.021541
276.018	0.007143	0.010709	0.012926	0.015962	0.017314	0.020061
274.015	0.006662	0.010762	0.012287	0.014492	0.01664	0.019012
272.012	0.007186	0.010741	0.013154	0.014713	0.016277	0.01964
270.008	0.008638	0.012803	0.01483	0.016324	0.018597	0.020619
268.003	0.010172	0.013428	0.015812	0.017884	0.019303	0.02181
265.999	0.012196	0.016377	0.017728	0.019527	0.021691	0.023406
263.994	0.014273	0.018911	0.01975	0.022936	0.023978	0.026268
261.988	0.017428	0.01975	0.024507	0.026546	0.025993	0.030336
259.982	0.018731	0.021457	0.024885	0.031493	0.028467	0.027773
258.015	0.014419	0.020887	0.021824	0.026143	0.025936	0.027861
256.008	0.027573	0.026045	0.031595	0.037382	0.028985	0.047524
254.001	0.031015	0.034443	0.032046	0.039746	0.029539	0.038233
251.994	0.001358	0.023705	0.019836	0.019246	0.0236	0.011358
249.986	-0.006553	-0.010009	-0.018889	0.012171	-0.006388	-0.003895
248.017	-0.021567	-0.024262	-0.024187	-0.008581	-0.010303	8.4e-05
246.008	-0.007641	0.000439	-0.010088	-0.028238	-0.025865	-0.002816
243.999	-0.012136	-0.014822	-0.031363	0.013729	-0.019247	-0.018943
241.989	0.000263	-0.010949	0.011041	-0.022963	-0.006866	-0.004487
240.019	0.012921	-0.019498	-0.027639	-0.023066	0.008583	-2.7e-05
238.008	-0.080955	-0.085795	-0.058007	-0.098501	-0.081766	-0.125162
235.998	-0.039316	0.009212	0.004057	-0.024437	0.014365	-0.020986
233.987	0.087018	-0.047563	-0.040689	0.000534	0.056851	0.012117
232.015	-0.016557	-0.046821	-0.105704	-0.013592	-0.017187	-0.073809
230.003	-0.05336	-0.032603	-0.043092	-0.03095	-0.074452	-0.021451
227.991	-0.007957	-0.005725	0.022142	-0.004064	0.012475	0.016772
226.018	0.020488	-0.005234	-0.02315	0.003907	-0.001915	-0.008191
224.005	-0.01879	-0.018803	-0.013204	-0.056929	-0.027396	-0.025951
221.992	-0.028883	-0.004454	-0.008865	-0.004473	-0.014115	-0.040647
220.018	-0.067032	-0.091947	-0.027977	-0.068538	-0.025434	-0.068192
218.004	0.053815	0.002122	-0.034607	0.03116	-0.022894	0.008357
215.99	0.032146	-0.016456	0.006735	0.041299	0.039446	0.02755
214.015	-0.004566	-0.028491	-0.009305	0.007666	-0.040224	-0.049413
212	-0.087406	-0.079175	-0.077126	-0.081415	-0.032985	-0.037593
209.985	-0.006632	0.022033	-0.018679	-0.061078	-0.001777	-0.071971
208.009	-0.011054	-0.055893	-0.059542	-0.041917	0.069051	0.024967
205.993	0.027137	0.02135	-0.057551	-0.013196	-0.025219	0.024221
204.016	0.111536	-0.02192	-0.001575	-0.024745	0.012666	-0.019473
202	-0.0787028	-0.0227856	0.0190232	0.0407733	0.0204627	-0.0165507
199.983	-0.0672943	0.005391	0.0480404	0.0130978	-0.0520682	-0.0564375

## Sheet: Fig2b
time/s	+TX100,DTT	-TX100,DTT
0	0	0
6	0.426683	0.429868
12	0.71978	0.596374
18	0.87934	0.728473
24	0.953644	0.816535
30	0.985772	0.908855
36	1	1

## Sheet: Fig3c
sedimentation coefficient /S	c(s) apo 279 nm	sedimentation coefficient /S	c(s) holo 279 nm	sedimentation coefficient /S	c(s) holo 340 nm	sedimentation coefficient /S	c(s) holo 437 nm
0.45075	0.000366983	0.5	0.0291	0.45075	4.44294e-08	0.45075	4.44294e-08
0.62613	0.000785825	0.6	0.03073	0.62613	8.83026e-09	0.62613	8.83026e-09
0.80151	0.12833	0.7	0.08845	0.80151	0.000179628	0.80151	0.000179628
0.97688	4.21348	0.8	0.44117	0.97688	0.53674	0.97688	0.53674
1.15226	0.9985	0.9	1.64041	1.15226	1.11832	1.15226	1.11832
1.32764	0.05227	1	2.34294	1.32764	0.21681	1.32764	0.21681
1.50302	0.02909	1.1	1.24817	1.50302	0.13902	1.50302	0.13902
1.67839	0.05302	1.2	0.43951	1.67839	0.19413	1.67839	0.19413
1.85377	0.03877	1.3	0.19209	1.85377	0.22805	1.85377	0.22805
2.02915	0.03383	1.4	0.1352	2.02915	0.19842	2.02915	0.19842
2.20452	0.02264	1.5	0.13413	2.20452	0.16199	2.20452	0.16199
2.3799	0.00506	1.6	0.14675	2.3799	0.14258	2.3799	0.14258
2.55528	0.00229	1.7	0.15365	2.55528	0.13101	2.55528	0.13101
2.73065	0.0043	1.8	0.15024	2.73065	0.12158	2.73065	0.12158
2.90603	0.00847	1.9	0.13798	2.90603	0.11627	2.90603	0.11627
3.08141	0.00842	2	0.12099	3.08141	0.11571	3.08141	0.11571
3.25678	0.00537	2.1	0.1031	3.25678	0.11716	3.25678	0.11716
3.43216	0.00268	2.2	0.08767	3.43216	0.11692	3.43216	0.11692
3.60754	0.00122	2.3	0.07559	3.60754	0.11356	3.60754	0.11356
3.78292	0.000792414	2.4	0.06627	3.78292	0.10803	3.78292	0.10803
3.95829	0.00103	2.5	0.05919	3.95829	0.10211	3.95829	0.10211
4.13367	0.00205	2.6	0.05365	4.13367	0.09685	4.13367	0.09685
4.30905	0.00383	2.7	0.04941	4.30905	0.09248	4.30905	0.09248
4.48442	0.0057	2.8	0.04616	4.48442	0.0892	4.48442	0.0892
4.6598	0.00647	2.9	0.04368	4.6598	0.0872	4.6598	0.0872
4.83518	0.00489	3	0.04174	4.83518	0.08621	4.83518	0.08621
5.01055	0.00255	3.1	0.04016	5.01055	0.0853	5.01055	0.0853
5.18593	0.0013	3.2	0.03889	5.18593	0.08333	5.18593	0.08333
5.36131	0.000938392	3.3	0.03789	5.36131	0.07947	5.36131	0.07947
5.53668	0.00106	3.4	0.03714	5.53668	0.07377	5.53668	0.07377
5.71206	0.00149	3.5	0.03653	5.71206	0.06704	5.71206	0.06704
5.88744	0.00195	3.6	0.036	5.88744	0.06035	5.88744	0.06035
6.06281	0.00207	3.7	0.03551	6.06281	0.05453	6.06281	0.05453
6.23819	0.00185	3.8	0.0351	6.23819	0.04988	6.23819	0.04988
6.41357	0.0015	3.9	0.03486	6.41357	0.04618	6.41357	0.04618
6.58894	0.00115	4	0.03484	6.58894	0.04291	6.58894	0.04291
6.76432	0.000838111	4.1	0.03499	6.76432	0.03956	6.76432	0.03956
6.9397	0.000599806	4.2	0.03517	6.9397	0.0359	6.9397	0.0359
7.11508	0.00045169	4.3	0.03524	7.11508	0.03201	7.11508	0.03201
7.29045	0.000387502	4.4	0.03511	7.29045	0.02817	7.29045	0.02817
7.46583	0.000385533	4.5	0.03478	7.46583	0.0247	7.46583	0.0247
7.64121	0.000417848	4.6	0.03427	7.64121	0.02178	7.64121	0.02178
7.81658	0.00045961	4.7	0.03365	7.81658	0.01944	7.81658	0.01944
7.99196	0.000483148	4.8	0.03296	7.99196	0.01755	7.99196	0.01755
8.16734	0.000461834	4.9	0.03222	8.16734	0.01596	8.16734	0.01596
8.34271	0.000388271	5	0.03147	8.34271	0.0145	8.34271	0.0145
8.51809	0.000300338	5.1	0.03073	8.51809	0.0131	8.51809	0.0131
8.69347	0.000238612	5.2	0.02999	8.69347	0.01174	8.69347	0.01174
8.86884	0.00022176	5.3	0.02924	8.86884	0.01046	8.86884	0.01046
9.04422	0.000255155	5.4	0.02844	9.04422	0.00929	9.04422	0.00929
9.2196	0.000347342	5.5	0.02756	9.2196	0.00825	9.2196	0.00825
9.39498	0.000498435	5.6	0.02659	9.39498	0.00735	9.39498	0.00735
9.57035	0.000681099	5.7	0.02556	9.57035	0.00658	9.57035	0.00658
9.74573	0.000846574	5.8	0.02451	9.74573	0.00593	9.74573	0.00593
9.92111	0.000959253	5.9	0.02348	9.92111	0.00536	9.92111	0.00536
10.0965	0.00102	6	0.02249	10.0965	0.00487	10.0965	0.00487
10.2719	0.00107	6.1	0.02155	10.2719	0.00447	10.2719	0.00447
10.4472	0.00121	6.2	0.02065	10.4472	0.00414	10.4472	0.00414
10.6226	0.00148	6.3	0.01982	10.6226	0.00388	10.6226	0.00388
10.798	0.00185	6.4	0.01904	10.798	0.00367	10.798	0.00367
10.9734	0.00217	6.5	0.01832	10.9734	0.00349	10.9734	0.00349
11.1487	0.00224	6.6	0.01766	11.1487	0.00335	11.1487	0.00335
11.3241	0.00201	6.7	0.01704	11.3241	0.00325	11.3241	0.00325
11.4995	0.00163	6.8	0.01644	11.4995	0.00319	11.4995	0.00319
11.6749	0.00122	6.9	0.01583	11.6749	0.00315	11.6749	0.00315
11.8503	0.000872443	7	0.01521	11.8503	0.00313	11.8503	0.00313
12.0256	0.000611765	7.1	0.01457	12.0256	0.00311	12.0256	0.00311
12.201	0.000438423	7.2	0.01391	12.201	0.00307	12.201	0.00307
12.3764	0.000329212	7.3	0.01325	12.3764	0.00302	12.3764	0.00302
12.5518	0.000259545	7.4	0.01262	12.5518	0.00295	12.5518	0.00295
12.7271	0.000215409	7.5	0.01203	12.7271	0.00287	12.7271	0.00287
12.9025	0.000189979	7.6	0.01152	12.9025	0.00279	12.9025	0.00279
13.0779	0.000177922	7.7	0.01111	13.0779	0.0027	13.0779	0.0027
13.2533	0.000173141	7.8	0.01079	13.2533	0.00261	13.2533	0.00261
13.4286	0.000170308	7.9	0.01058	13.4286	0.00251	13.4286	0.00251
13.604	0.00016493	8	0.01047	13.604	0.0024	13.604	0.0024
13.7794	0.000155117	8.1	0.01045	13.7794	0.00228	13.7794	0.00228
13.9548	0.000141487	8.2	0.01049	13.9548	0.00215	13.9548	0.00215
14.1302	0.000127835	8.3	0.01056	14.1302	0.00203	14.1302	0.00203
14.3055	0.000118347	8.4	0.01064	14.3055	0.00192	14.3055	0.00192
14.4809	0.000115435	8.5	0.01069	14.4809	0.00183	14.4809	0.00183
14.6563	0.000120445	8.6	0.01067	14.6563	0.00178	14.6563	0.00178
14.8317	0.000135988	8.7	0.01056	14.8317	0.00175	14.8317	0.00175
15.007	0.000167561	8.8	0.01036	15.007	0.00175	15.007	0.00175
15.1824	0.000224247	8.9	0.01006	15.1824	0.00176	15.1824	0.00176
15.3578	0.000312779	9	0.00969	15.3578	0.00179	15.3578	0.00179
15.5332	0.000424217	9.1	0.00927	15.5332	0.00181	15.5332	0.00181
15.7085	0.000520402	9.2	0.00883	15.7085	0.00184	15.7085	0.00184
15.8839	0.000552368	9.3	0.00839	15.8839	0.00187	15.8839	0.00187
16.0593	0.000512743	9.4	0.00797	16.0593	0.00189	16.0593	0.00189
16.2347	0.000441679	9.5	0.00759	16.2347	0.00191	16.2347	0.00191
16.41	0.00038341	9.6	0.00724	16.41	0.00192	16.41	0.00192
16.5854	0.000359452	9.7	0.00695	16.5854	0.00192	16.5854	0.00192
16.7608	0.000374651	9.8	0.00671	16.7608	0.00192	16.7608	0.00192
16.9362	0.000427686	9.9	0.00653	16.9362	0.00192	16.9362	0.00192
17.1116	0.000511092	10	0.0064	17.1116	0.00191	17.1116	0.00191
17.2869	0.00060369	10.1	0.00631	17.2869	0.00191	17.2869	0.00191
17.4623	0.000674149	10.2	0.00625	17.4623	0.0019	17.4623	0.0019
17.6377	0.000690926	10.3	0.00622	17.6377	0.00189	17.6377	0.00189
17.8131	0.000639355	10.4	0.00619	17.8131	0.00188	17.8131	0.00188
17.9884	0.000534016	10.5	0.00615	17.9884	0.00187	17.9884	0.00187
18.1638	0.000409596	10.6	0.00609	18.1638	0.00185	18.1638	0.00185
18.3392	0.000301622	10.7	0.006	18.3392	0.00183	18.3392	0.00183
18.5146	0.000226484	10.8	0.00589	18.5146	0.00181	18.5146	0.00181
18.6899	0.000184357	10.9	0.00577	18.6899	0.00178	18.6899	0.00178
18.8653	0.000167894	11	0.00564	18.8653	0.00174	18.8653	0.00174
19.0407	0.000168188	11.1	0.00552	19.0407	0.0017	19.0407	0.0017
19.2161	0.000174329	11.2	0.00541	19.2161	0.00166	19.2161	0.00166
19.3915	0.000173585	11.3	0.00532	19.3915	0.00162	19.3915	0.00162
19.5668	0.000156739	11.4	0.00526	19.5668	0.00157	19.5668	0.00157
19.7422	0.000125847	11.5	0.00523	19.7422	0.00153	19.7422	0.00153
19.9176	9.3136e-05	11.6	0.00521	19.9176	0.00149	19.9176	0.00149
20.093	6.77868e-05	11.7	0.0052	20.093	0.00146	20.093	0.00146
20.2683	5.04504e-05	11.8	0.0052	20.2683	0.00144	20.2683	0.00144
20.4437	3.95567e-05	11.9	0.00519	20.4437	0.00144	20.4437	0.00144
20.6191	3.26392e-05	12	0.00518	20.6191	0.00145	20.6191	0.00145
20.7945	2.80644e-05	12.1	0.00516	20.7945	0.00148	20.7945	0.00148
20.9699	2.50251e-05	12.2	0.00513	20.9699	0.00151	20.9699	0.00151
21.1452	2.31368e-05	12.3	0.0051	21.1452	0.00155	21.1452	0.00155
21.3206	2.21338e-05	12.4	0.00507	21.3206	0.0016	21.3206	0.0016
21.496	2.16605e-05	12.5	0.00505	21.496	0.00164	21.496	0.00164
21.6714	2.13836e-05	12.6	0.00503	21.6714	0.00169	21.6714	0.00169
21.8467	2.09196e-05	12.7	0.00503	21.8467	0.00174	21.8467	0.00174
22.0221	2.01987e-05	12.8	0.00503	22.0221	0.00178	22.0221	0.00178
22.1975	1.9292e-05	12.9	0.00504	22.1975	0.00182	22.1975	0.00182
22.3729	1.83551e-05	13	0.00505	22.3729	0.00185	22.3729	0.00185
22.5482	1.75631e-05	13.1	0.00504	22.5482	0.00188	22.5482	0.00188
22.7236	1.71179e-05	13.2	0.00502	22.7236	0.0019	22.7236	0.0019
22.899	1.72952e-05	13.3	0.00498	22.899	0.00192	22.899	0.00192
23.0744	1.84923e-05	13.4	0.00491	23.0744	0.00194	23.0744	0.00194
23.2497	2.12532e-05	13.5	0.00482	23.2497	0.00195	23.2497	0.00195
23.4251	2.62091e-05	13.6	0.0047	23.4251	0.00195	23.4251	0.00195
23.6005	3.37945e-05	13.7	0.00457	23.6005	0.00195	23.6005	0.00195
23.7759	4.36444e-05	13.8	0.00443	23.7759	0.00194	23.7759	0.00194
23.9513	5.41212e-05	13.9	0.00429	23.9513	0.00193	23.9513	0.00193
24.1266	6.28221e-05	14	0.00415	24.1266	0.00192	24.1266	0.00192
24.302	6.79144e-05	14.1	0.00403	24.302	0.00189	24.302	0.00189
24.4774	6.89066e-05	14.2	0.00392	24.4774	0.00187	24.4774	0.00187
24.6528	6.63328e-05	14.3	0.00384	24.6528	0.00184	24.6528	0.00184
24.8281	6.1165e-05	14.4	0.00379	24.8281	0.00181	24.8281	0.00181
25.0035	5.44828e-05	14.5	0.00376	25.0035	0.00178	25.0035	0.00178
25.1789	4.73368e-05	14.6	0.00377	25.1789	0.00175	25.1789	0.00175
25.3543	4.05534e-05	14.7	0.0038	25.3543	0.00172	25.3543	0.00172
25.5297	3.49426e-05	14.8	0.00385	25.5297	0.0017	25.5297	0.0017
25.705	3.06683e-05	14.9	0.00393	25.705	0.00169	25.705	0.00169
25.8804	2.75992e-05	15	0.00401	25.8804	0.00168	25.8804	0.00168
26.0558	2.55104e-05	15.1	0.00409	26.0558	0.00168	26.0558	0.00168
26.2312	2.40914e-05	15.2	0.00417	26.2312	0.00169	26.2312	0.00169
26.4065	2.31649e-05	15.3	0.00424	26.4065	0.0017	26.4065	0.0017
26.5819	2.28007e-05	15.4	0.00431	26.5819	0.00171	26.5819	0.00171
26.7573	2.32271e-05	15.5	0.00435	26.7573	0.00173	26.7573	0.00173
26.9327	2.47136e-05	15.6	0.00439	26.9327	0.00175	26.9327	0.00175
27.108	2.74436e-05	15.7	0.00441	27.108	0.00177	27.108	0.00177
27.2834	3.13674e-05	15.8	0.00443	27.2834	0.00179	27.2834	0.00179
27.4588	3.61178e-05	15.9	0.00444	27.4588	0.00181	27.4588	0.00181
27.6342	4.1157e-05	16	0.00445	27.6342	0.00184	27.6342	0.00184
27.8096	4.59822e-05	16.1	0.00447	27.8096	0.00187	27.8096	0.00187
27.9849	5.06449e-05	16.2	0.00449	27.9849	0.00191	27.9849	0.00191
28.1603	5.56511e-05	16.3	0.00452	28.1603	0.00196	28.1603	0.00196
28.3357	6.17415e-05	16.4	0.00455	28.3357	0.00201	28.3357	0.00201
28.5111	6.96267e-05	16.5	0.0046	28.5111	0.00208	28.5111	0.00208
28.6864	7.98471e-05	16.6	0.00466	28.6864	0.00215	28.6864	0.00215
28.8618	9.25447e-05	16.7	0.00473	28.8618	0.00222	28.8618	0.00222
29.0372	0.000107173	16.8	0.00482	29.0372	0.0023	29.0372	0.0023
29.2126	0.000122645	16.9	0.00491	29.2126	0.00238	29.2126	0.00238
29.3879	0.000137618	17	0.00502	29.3879	0.00247	29.3879	0.00247
29.5633	0.000151314	17.1	0.00514	29.5633	0.00256	29.5633	0.00256
29.7387	0.000164068	17.2	0.00528	29.7387	0.00266	29.7387	0.00266
29.9141	0.00017714	17.3	0.00543	29.9141	0.00277	29.9141	0.00277
30.0894	0.000191918	17.4	0.0056	30.0894	0.00288	30.0894	0.00288
30.2648	0.000209193	17.5	0.00578	30.2648	0.003	30.2648	0.003
30.4402	0.000228941	17.6	0.00599	30.4402	0.00313	30.4402	0.00313
30.6156	0.000250797	17.7	0.00622	30.6156	0.00328	30.6156	0.00328
30.7909	0.000274975	17.8	0.00647	30.7909	0.00344	30.7909	0.00344
30.9663	0.000302927	17.9	0.00675	30.9663	0.00362	30.9663	0.00362
31.1417	0.00033724	18	0.00705	31.1417	0.00382	31.1417	0.00382
31.3171	0.000380637	18.1	0.00738	31.3171	0.00404	31.3171	0.00404
31.4925	0.000434465	18.2	0.00772	31.4925	0.00428	31.4925	0.00428
31.6678	0.000496514	18.3	0.00809	31.6678	0.00455	31.6678	0.00455
31.8432	0.000560855	18.4	0.00848	31.8432	0.00483	31.8432	0.00483
32.0186	0.000618941	18.5	0.00889	32.0186	0.00513	32.0186	0.00513
32.194	0.000663795	18.6	0.00934	32.194	0.00544	32.194	0.00544
32.3693	0.000693166	18.7	0.00984	32.3693	0.00577	32.3693	0.00577
32.5447	0.000710778	18.8	0.01041	32.5447	0.00611	32.5447	0.00611
32.7201	0.00072247	18.9	0.01107
32.8955	0.00073313	19	0.01184
33.0709	0.000743091	19.1	0.01275
33.2462	0.000751086
33.4216	0.000753688

## Sheet: Fig3d
wavelength/nm	3.5 µM Pchlide -TX100	wavelength/nm	apo protein	holo protein	wavelength/nm	25 µM NADPH	wavelength/nm	2 µM free Pchlide	2 µM Pchlide fully bound
800.007	0.00019657	200.007	0.1746	0.33687	799.993	0.0210215	399.998	0.0741322	0.0822288
799.002	0.00081265	200.995	0.1701	0.30208	798.987	0.0210031	400.191	0.0741914	0.0819626
797.995	0.000857	201.984	0.12195	0.46818	798.016	0.021163	400.384	0.0742233	0.0819299
796.989	0.00044088	203.012	0.16321	0.29714	797.01	0.0207923	400.577	0.0743133	0.0821704
796.017	0.00124698	204	0.12081	0.29473	796.003	0.0215493	400.771	0.0744786	0.0820847
795.009	0.00051546	204.988	0.13975	0.44984	794.996	0.0211029	400.964	0.0744899	0.082121
794.001	0.00044345	206.016	0.16626	0.59051	793.988	0.0209509	401.195	0.0748972	0.0821468
792.993	0.00067685	207.004	0.17697	0.44562	793.015	0.0207284	401.389	0.0751775	0.0822932
791.985	0.00055825	207.992	0.18534	0.40904	792.006	0.0205692	401.582	0.0750482	0.0823019
791.011	0.00068963	209.02	0.22607	0.38657	790.998	0.0209779	401.775	0.0750023	0.082047
790.001	0.00078093	210.007	0.17638	0.4591	789.989	0.0207062	401.968	0.075223	0.0822725
788.992	0.00035836	210.995	0.18158	0.5776	789.014	0.0207911	402.2	0.0754483	0.0823459
788.016	0.00060579	211.983	0.23903	0.53067	788.004	0.0213764	402.392	0.0758556	0.0823883
787.006	0.00088797	213.01	0.32568	0.56685	786.993	0.0216015	402.586	0.0760551	0.0824943
785.995	0.00078308	213.998	0.26548	0.60976	786.017	0.0211391	402.779	0.0763003	0.0826811
784.984	0.00046045	214.985	0.29684	0.67324	785.006	0.0211952	402.972	0.0768146	0.082798
784.007	0.00075754	216.012	0.36031	0.78063	783.995	0.0213395	403.165	0.0768787	0.082896
782.994	0.00062251	216.999	0.38189	0.7462	782.982	0.0207926	403.396	0.0770816	0.0830414
782.017	0.00100473	217.986	0.4452	0.8522	782.005	0.0215506	403.589	0.077746	0.0832509
781.004	0.00080855	219.013	0.59389	0.9927	780.992	0.0219971	403.782	0.0774515	0.0832459
779.991	0.00038694	220	0.59077	1.0566	780.014	0.0217536	403.975	0.07801	0.0833638
779.012	0.00070661	220.987	0.61399	1.13818	779.001	0.0213534	404.168	0.0781615	0.0835278
777.998	0.00020605	222.013	0.78451	1.32593	777.987	0.0220607	404.4	0.0785949	0.0837312
776.983	0.00017984	223	0.88971	1.45244	777.007	0.0217528	404.593	0.0789156	0.0839484
776.004	0.00076338	223.987	1.0228	1.48734	775.993	0.0220278	404.786	0.0793243	0.0842864
774.988	0.0007961	225.013	1.28581	1.58067	775.013	0.0217705	404.979	0.0797113	0.0843211
774.008	0.00048882	225.999	1.23508	1.71145	773.997	0.0211232	405.172	0.0800684	0.0847282
772.992	0.0003473	226.986	1.17205	1.72104	773.016	0.0219724	405.365	0.0802363	0.0851126
772.01	0.0004413	228.012	1.23311	1.53002	772	0.0221682	405.596	0.0806711	0.0854454
770.994	0.00065264	228.998	1.16298	1.61052	770.983	0.0218774	405.789	0.0811873	0.085703
770.011	5.12e-05	229.984	1.11349	1.71226	770.001	0.0218176	405.982	0.0814036	0.0861316
768.994	0.00063164	231.01	1.1013	1.56286	768.984	0.0216485	406.175	0.0823466	0.0863629
768.011	0.00037846	231.995	1.10636	1.57045	768.001	0.0218187	406.368	0.0826275	0.0868976
766.993	0.00082445	232.981	1.05713	1.53594	766.983	0.0221044	406.6	0.0833241	0.0873021
766.009	0.000376	234.007	0.96242	1.45927	766	0.0219869	406.793	0.083416	0.0876331
764.99	0.00059942	234.992	0.88335	1.30669	765.016	0.0216924	406.986	0.0838383	0.0880005
764.006	0.00038372	236.018	0.80707	1.25931	763.997	0.0228173	407.178	0.0845644	0.088464
762.986	0.00033745	237.003	0.72035	1.15942	763.012	0.0222484	407.371	0.0850408	0.089042
762.001	0.00076693	237.988	0.64581	1.08449	761.992	0.0222016	407.564	0.0854622	0.0893686
761.016	0.0005383	239.013	0.56795	1.0297	761.007	0.0222123	407.796	0.086281	0.0900196
759.995	0.0005475	239.999	0.50454	0.96347	759.986	0.0223017	407.989	0.0866194	0.0904267
759.009	0.00081973	240.984	0.43484	0.88992	759	0.0228184	408.182	0.0869978	0.0910077
757.987	0.00069064	242.008	0.39563	0.8537	758.014	0.0223515	408.374	0.0874703	0.0915285
757	0.00037349	242.993	0.37423	0.82788	756.992	0.0232918	408.567	0.0882277	0.0918701
756.013	0.00081633	244.018	0.35819	0.81102	756.005	0.0224825	408.799	0.0891366	0.0924994
754.99	0.0004528	245.002	0.34319	0.79747	755.017	0.0228207	408.992	0.0894538	0.093063
754.002	0.00080056	245.987	0.33612	0.77764	753.994	0.0224751	409.184	0.0900678	0.0935845
753.014	0.00106317	247.011	0.3401	0.77631	753.006	0.0230128	409.377	0.0903903	0.0941831
751.99	0.000573	247.995	0.3514	0.78083	752.017	0.0228617	409.57	0.0910224	0.0946781
751.001	0.0003787	249.019	0.35412	0.78248	750.993	0.022832	409.763	0.0916598	0.0953448
750.011	0.0007731	250.004	0.36312	0.78057	750.004	0.022801	409.994	0.0923056	0.0959221
748.986	0.00072497	250.988	0.37558	0.79445	749.014	0.0228379	410.187	0.0931058	0.0966228
747.996	0.00129441	252.012	0.3969	0.80987	747.989	0.0229588	410.38	0.0936806	0.0971373
747.006	0.00042458	252.995	0.42657	0.83399	746.999	0.023535	410.573	0.0941516	0.0977429
746.015	0.00094229	254.019	0.45586	0.87828	746.008	0.0230881	410.765	0.0946443	0.0984745
744.988	0.00031621	255.003	0.48586	0.91261	745.017	0.0233177	410.997	0.0956502	0.0991677
743.997	0.00097944	255.986	0.50948	0.92788	743.99	0.0230564	411.19	0.0963985	0.100048
743.005	0.00136161	257.009	0.52393	0.94323	742.999	0.023529	411.382	0.0969422	0.100752
742.013	0.00116111	257.993	0.53909	0.95854	742.006	0.0237876	411.575	0.0981255	0.101427
740.985	0.00086908	259.016	0.57235	0.97787	741.014	0.0233528	411.768	0.0983104	0.102125
739.992	0.00112903	259.999	0.59333	1.0018	739.986	0.0228717	411.999	0.0992269	0.102997
738.998	0.00129942	260.982	0.61866	1.0357	738.993	0.0236523	412.192	0.100148	0.104036
738.005	0.00160419	262.005	0.65423	1.07386	737.999	0.0234794	412.385	0.100573	0.104797
737.011	0.0009446	262.988	0.69194	1.10228	737.005	0.0236084	412.577	0.101619	0.105609
736.016	0.00118694	264.01	0.71069	1.12138	736.011	0.0234554	412.77	0.102027	0.106411
734.986	0.00135678	264.993	0.73315	1.14026	735.016	0.0235994	412.963	0.102718	0.107011
733.991	0.00178586	266.015	0.757	1.15565	733.986	0.023606	413.194	0.103406	0.108144
732.996	0.00151633	266.998	0.78481	1.19032	732.991	0.0238301	413.387	0.104516	0.109014
732	0.00092213	268.02	0.81261	1.21349	731.995	0.0240925	413.58	0.105311	0.109895
731.004	0.00156761	269.002	0.82285	1.24119	730.999	0.0238019	413.772	0.105678	0.11067
730.008	0.00178428	269.985	0.83927	1.23581	730.003	0.0237868	413.965	0.106475	0.111468
729.011	0.00180866	271.006	0.84717	1.22273	729.006	0.023683	414.196	0.107467	0.112679
728.014	0.00143614	271.988	0.86509	1.25268	728.009	0.0237594	414.389	0.108012	0.113171
727.016	0.00204168	273.009	0.86993	1.25357	727.012	0.0241814	414.582	0.109143	0.114304
725.983	0.00166759	273.991	0.87141	1.255	726.014	0.024273	414.774	0.109859	0.115362
724.985	0.00173713	275.012	0.86086	1.23877	725.016	0.0243588	414.967	0.110291	0.115929
723.986	0.00191702	275.994	0.86663	1.24087	723.982	0.0239837	415.198	0.111424	0.117013
722.987	0.00212247	277.015	0.86887	1.23804	722.984	0.0244996	415.391	0.111905	0.117854
721.988	0.00197121	277.997	0.86787	1.24327	721.985	0.0243082	415.583	0.112554	0.118856
720.989	0.0018781	279.017	0.85978	1.22191	720.985	0.0242491	415.776	0.113406	0.119539
719.989	0.00225474	279.998	0.83652	1.20164	719.986	0.0242456	415.969	0.114549	0.120789
718.989	0.00233577	281.019	0.79262	1.1584	718.986	0.0243458	416.2	0.115208	0.121772
717.988	0.00193878	282	0.73598	1.09928	717.985	0.0244491	416.392	0.116094	0.122505
716.987	0.00235118	282.981	0.68105	1.02599	716.984	0.0243901	416.585	0.116503	0.123441
715.986	0.0021785	284.001	0.63794	0.98613	715.983	0.024662	416.778	0.117502	0.124547
714.984	0.00269302	284.982	0.60682	0.9633	715.018	0.0249451	416.97	0.118372	0.125413
713.982	0.00234592	286.002	0.59353	0.94542	714.016	0.0248399	417.163	0.118831	0.126456
713.016	0.00254028	286.982	0.56612	0.90895	713.014	0.0249493	417.394	0.119848	0.127613
712.013	0.00267083	288.002	0.51292	0.8591	712.011	0.0249587	417.587	0.120703	0.128508
711.01	0.00275038	288.982	0.43887	0.78541	711.009	0.0248285	417.779	0.121761	0.129607
710.007	0.00294244	290.002	0.3661	0.71329	710.005	0.0251498	417.972	0.122246	0.130187
709.004	0.00277322	290.982	0.30904	0.65601	709.002	0.0252675	418.164	0.123261	0.131084
708	0.00304652	292.001	0.26167	0.60803	707.998	0.0252339	418.395	0.123929	0.132329
706.995	0.00312001	292.981	0.22318	0.57399	706.994	0.0252296	418.588	0.124833	0.133247
705.991	0.0034607	294	0.19178	0.54293	705.99	0.0253492	418.78	0.125469	0.134226
704.986	0.00333448	295.018	0.16445	0.51284	704.985	0.0254603	418.973	0.126005	0.134859
704.017	0.00348633	295.998	0.1374	0.48716	704.016	0.0252156	419.165	0.126914	0.13596
703.011	0.00345254	297.017	0.11426	0.46789	703.01	0.0254526	419.396	0.127409	0.136851
702.005	0.00339983	297.996	0.09443	0.45146	702.005	0.0253574	419.589	0.128676	0.137661
700.999	0.00362836	299.014	0.07873	0.43289	700.998	0.0253254	419.781	0.129276	0.139056
699.992	0.00379025	299.993	0.06593	0.42241	699.992	0.0257717	419.974	0.129797	0.13976
698.986	0.003973	301.011	0.05404	0.4169	698.985	0.0265345	420.166	0.130587	0.140528
698.014	0.00430048	301.99	0.04557	0.41037	698.014	0.0262443	420.397	0.131776	0.141643
697.007	0.00434757	303.008	0.03909	0.40266	697.007	0.0260863	420.59	0.132387	0.142336
695.999	0.00447019	303.987	0.03649	0.4043	695.999	0.0263408	420.782	0.133049	0.143203
694.991	0.00467065	305.004	0.03352	0.40171	694.991	0.0261299	420.975	0.133652	0.144338
693.982	0.00529028	305.983	0.03086	0.40285	693.983	0.0261909	421.167	0.134464	0.144971
693.009	0.00522164	307	0.02846	0.40363	693.01	0.0260834	421.398	0.135193	0.146023
692	0.00545581	308.017	0.02829	0.4048	692.001	0.0261548	421.591	0.136205	0.146862
690.991	0.00607728	308.995	0.02619	0.41061	690.991	0.0269076	421.783	0.136562	0.147489
690.017	0.00609762	310.012	0.02563	0.41057	690.018	0.0264521	421.976	0.137461	0.148519
689.007	0.00656208	310.99	0.02324	0.41276	689.008	0.0265828	422.168	0.138518	0.149619
687.996	0.00692692	312.007	0.02368	0.41606	687.998	0.0263985	422.399	0.139364	0.150497
686.986	0.00756598	312.984	0.0252	0.42361	686.987	0.0264345	422.591	0.13991	0.151404
686.011	0.00793439	314.001	0.02634	0.42673	686.012	0.0265679	422.784	0.140567	0.152145
684.999	0.00860152	315.017	0.02765	0.42825	685.001	0.0263511	422.976	0.141507	0.152922
683.987	0.00954283	315.994	0.0272	0.42847	683.989	0.0264788	423.168	0.142448	0.1537
683.011	0.0101256	317.011	0.02368	0.43361	683.013	0.0268651	423.399	0.143357	0.154929
681.999	0.0108844	317.988	0.02511	0.43504	682.001	0.0271238	423.592	0.144126	0.155373
680.986	0.0114825	319.003	0.02783	0.44145	680.989	0.0271679	423.784	0.144848	0.156267
680.01	0.0122457	320.019	0.02488	0.44544	680.012	0.0272928	423.976	0.145582	0.156995
678.996	0.0130218	320.996	0.02367	0.44878	678.999	0.0270394	424.169	0.146099	0.157565
677.982	0.0144729	322.011	0.02647	0.45558	677.985	0.0269468	424.399	0.147182	0.158578
677.005	0.0151955	322.987	0.02633	0.45612	677.008	0.027444	424.592	0.147956	0.159415
675.99	0.0162573	324.003	0.02523	0.46271	675.993	0.0272745	424.784	0.148612	0.160439
675.012	0.0173036	325.018	0.02697	0.46703	675.015	0.0273229	424.976	0.150043	0.161343
673.997	0.0189994	325.994	0.02728	0.47126	674	0.0276346	425.169	0.15055	0.161696
672.982	0.0204645	327.009	0.02619	0.4736	672.985	0.0275977	425.4	0.151149	0.162984
672.003	0.0216641	327.984	0.02722	0.47524	672.006	0.0274742	425.592	0.152537	0.163809
670.987	0.02336	328.999	0.02649	0.48126	670.99	0.0276644	425.784	0.153266	0.164752
670.007	0.0252339	330.013	0.02467	0.4823	670.011	0.0280625	425.976	0.154618	0.165733
668.99	0.0270232	330.988	0.02601	0.4885	668.994	0.027911	426.169	0.155523	0.166576
668.01	0.0292086	332.003	0.02773	0.49011	668.014	0.0277067	426.399	0.156228	0.167457
666.993	0.0311803	333.017	0.02657	0.49149	666.997	0.027801	426.592	0.157194	0.168718
666.012	0.0329374	333.992	0.02863	0.49464	666.016	0.0277891	426.784	0.158334	0.169371
664.994	0.0356718	335.005	0.0264	0.4908	664.999	0.0280526	426.976	0.159466	0.170472
664.013	0.0381159	336.019	0.02682	0.49473	664.017	0.0280093	427.169	0.16098	0.171537
662.994	0.0401684	336.994	0.02498	0.4961	662.999	0.0277962	427.399	0.162362	0.173218
662.012	0.0423243	338.007	0.02622	0.49664	662.017	0.0279392	427.592	0.163441	0.174225
660.993	0.044756	338.981	0.02543	0.49254	660.998	0.0281552	427.784	0.164556	0.175224
660.01	0.0466822	339.994	0.02235	0.48935	660.015	0.0288433	427.976	0.165879	0.176097
658.99	0.0486257	341.007	0.02315	0.49255	658.996	0.0287544	428.168	0.16708	0.177392
658.007	0.0504026	341.981	0.02301	0.4906	658.012	0.0286133	428.399	0.168975	0.178645
656.987	0.0521085	342.994	0.02398	0.48703	656.992	0.028456	428.591	0.17015	0.179818
656.003	0.0533936	344.006	0.02392	0.48279	656.009	0.0284864	428.783	0.17142	0.180956
654.982	0.0548093	345.019	0.02218	0.48141	654.988	0.0286742	428.976	0.172955	0.182131
653.997	0.0558705	345.992	0.02394	0.47713	654.003	0.0284468	429.168	0.174365	0.183555
653.013	0.0565357	347.004	0.02335	0.47624	652.982	0.0290983	429.398	0.176213	0.185082
651.991	0.0574768	348.016	0.02275	0.47635	651.997	0.0289824	429.591	0.178283	0.186691
651.005	0.0580499	348.989	0.02439	0.47031	651.012	0.0292963	429.783	0.179694	0.187795
649.983	0.05821	350.001	0.0202	0.47349	649.99	0.0290652	429.975	0.18149	0.189134
648.997	0.0584184	351.012	0.01964	0.47133	649.004	0.0289833	430.167	0.182391	0.190234
648.011	0.0585554	351.985	0.02126	0.4707	648.017	0.0296284	430.398	0.184296	0.192098
646.987	0.0586155	352.996	0.0202	0.46835	646.994	0.0294888	430.59	0.186628	0.193713
646	0.0583096	354.007	0.01725	0.46779	646.007	0.0293609	430.782	0.188869	0.195288
645.013	0.0575523	355.018	0.01767	0.46893	644.984	0.0292237	430.974	0.19041	0.197005
643.989	0.0569369	355.99	0.01922	0.47207	643.996	0.029475	431.166	0.192789	0.198963
643.001	0.0564626	357.001	0.01755	0.47178	643.009	0.0294327	431.397	0.194645	0.20031
642.013	0.0552649	358.012	0.01482	0.47147	641.984	0.0292393	431.589	0.196376	0.202145
640.988	0.0546803	358.983	0.01579	0.47306	640.996	0.0296246	431.781	0.199012	0.20429
640	0.0535812	359.993	0.01903	0.47481	640.007	0.0295235	431.973	0.20107	0.206193
639.011	0.0521071	361.004	0.0201	0.47974	638.982	0.0297838	432.165	0.203317	0.208125
637.985	0.0505306	362.014	0.02169	0.48235	637.993	0.0297017	432.396	0.206242	0.210746
636.995	0.0492225	362.985	0.02164	0.48322	637.004	0.0298722	432.588	0.208434	0.212533
636.006	0.0475281	363.994	0.02286	0.48371	636.014	0.0298285	432.78	0.210162	0.214159
635.016	0.045913	365.004	0.02141	0.48268	634.987	0.0302982	432.972	0.212748	0.216616
633.989	0.0440783	366.013	0.02482	0.48763	633.997	0.0302682	433.164	0.214855	0.218845
632.998	0.0421584	366.984	0.02351	0.48994	633.006	0.0302547	433.394	0.217063	0.221011
632.007	0.0406465	367.993	0.02404	0.4928	632.016	0.0304775	433.586	0.219635	0.223178
631.016	0.0389843	369.002	0.02334	0.49749	630.988	0.0303717	433.778	0.221685	0.22553
629.987	0.0370641	370.011	0.02332	0.49813	629.997	0.0303715	433.97	0.223487	0.227103
628.996	0.0349553	371.019	0.02471	0.50413	629.005	0.0304378	434.201	0.226291	0.229933
628.004	0.0333681	371.989	0.02108	0.50222	628.013	0.0309768	434.393	0.228719	0.232533
627.011	0.0320117	372.997	0.0207	0.5107	626.984	0.0311987	434.585	0.23058	0.23449
625.982	0.0305731	374.005	0.0211	0.51267	625.992	0.0311241	434.777	0.232329	0.236597
624.989	0.0291657	375.014	0.01937	0.51247	624.999	0.0311008	434.969	0.233895	0.238747
623.996	0.0277905	375.983	0.02021	0.52422	624.006	0.0312163	435.199	0.236248	0.240988
623.003	0.026588	376.99	0.02078	0.52885	623.013	0.0310068	435.391	0.238199	0.242847
622.009	0.0253533	377.998	0.02235	0.53463	621.982	0.0310771	435.583	0.240717	0.245346
621.015	0.0243378	379.005	0.02017	0.54062	620.989	0.0311222	435.775	0.242605	0.247667
619.984	0.0232746	380.013	0.02086	0.54437	619.994	0.0310346	435.967	0.244343	0.250067
618.989	0.0226054	380.981	0.0209	0.5486	619	0.0312895	436.197	0.246404	0.252225
617.995	0.0218529	381.988	0.02013	0.55268	618.005	0.0311522	436.389	0.247801	0.254541
617	0.0212104	382.995	0.01972	0.56005	617.01	0.0312818	436.581	0.249972	0.256701
616.004	0.0205161	384.002	0.01978	0.56753	616.015	0.0312864	436.773	0.251118	0.258641
615.009	0.0203006	385.008	0.0199	0.57434	614.983	0.0315016	436.965	0.253231	0.26139
614.013	0.0197699	386.015	0.0202	0.57251	613.987	0.0315662	437.195	0.25486	0.264562
613.017	0.0195854	386.982	0.01855	0.57987	612.991	0.0314956	437.387	0.256625	0.266618
611.983	0.0191352	387.988	0.01854	0.58211	611.995	0.0314192	437.579	0.25796	0.268326
610.987	0.019068	388.994	0.01783	0.58622	610.998	0.0317063	437.771	0.25896	0.270299
609.99	0.0187649	390	0.01882	0.59287	610.001	0.032752	438.001	0.260862	0.272955
608.992	0.0189212	391.005	0.02112	0.59694	609.004	0.0320632	438.193	0.26184	0.275382
607.995	0.018561	392.011	0.02314	0.60039	608.007	0.0319912	438.385	0.262981	0.277667
606.997	0.0188728	393.016	0.02227	0.60938	607.009	0.0317762	438.577	0.263962	0.279304
605.999	0.0188917	393.982	0.02283	0.60483	606.011	0.0324525	438.769	0.264814	0.281072
605.001	0.0190159	394.987	0.0253	0.61156	605.013	0.0327111	438.999	0.266227	0.282925
604.002	0.0190411	395.992	0.02267	0.61846	604.015	0.0328883	439.191	0.266874	0.28544
603.003	0.0196128	396.997	0.02277	0.62286	603.016	0.0328589	439.383	0.26769	0.287382
602.004	0.019557	398.001	0.02197	0.62418	602.017	0.0328084	439.575	0.268089	0.288964
601.005	0.0196833	399.005	0.02232	0.6287	601.018	0.0328361	439.767	0.26872	0.290217
600.005	0.0202436	400.01	0.01885	0.6352	600.018	0.0324087	439.997	0.269594	0.292556
599.005	0.0206902	401.014	0.01749	0.63983	598.982	0.0322116	440.188	0.269956	0.294063
598.005	0.0209051	402.017	0.01883	0.64889	597.982	0.0330951	440.38	0.270389	0.295562
597.005	0.0210274	402.983	0.01805	0.65755	597.018	0.0332928	440.572	0.270716	0.297628
596.004	0.0215157	403.986	0.02079	0.66289	596.018	0.0332867	440.764	0.270742	0.298152
595.003	0.022028	404.989	0.02047	0.66938	595.017	0.0334424	440.994	0.271099	0.299707
594.002	0.0221835	405.992	0.0199	0.68139	594.016	0.0332052	441.186	0.270919	0.300932
593.001	0.0221578	406.995	0.01855	0.69259	593.015	0.0334994	441.378	0.271017	0.302159
591.999	0.0224981	407.998	0.01786	0.70232	592.013	0.0333151	441.569	0.270876	0.302995
590.997	0.0224081	409.001	0.02061	0.71634	591.011	0.0335772	441.799	0.270728	0.304491
589.995	0.0227159	410.003	0.01877	0.7248	590.009	0.0337342	441.991	0.270358	0.305359
588.992	0.0226768	411.006	0.01936	0.7428	589.007	0.0338697	442.183	0.269735	0.306231
587.989	0.0226806	412.008	0.01891	0.7581	588.004	0.0336611	442.375	0.269394	0.306945
586.986	0.0227421	413.01	0.01627	0.76774	587.001	0.03374	442.566	0.269242	0.307619
585.983	0.0223786	414.012	0.01525	0.78323	585.998	0.0336094	442.796	0.268526	0.30801
585.017	0.022069	415.013	0.01476	0.79969	584.995	0.0339423	442.988	0.267627	0.308584
584.013	0.0218973	416.015	0.01341	0.81322	583.991	0.033922	443.18	0.266991	0.3089
583.009	0.0215775	417.016	0.01409	0.82696	582.987	0.0343113	443.372	0.266248	0.309079
582.005	0.0215721	418.017	0.01278	0.83972	581.983	0.0341817	443.602	0.26506	0.309201
581	0.0208817	419.018	0.01282	0.84659	581.016	0.0341259	443.793	0.264066	0.309363
579.995	0.0207436	420.019	0.01216	0.85699	580.011	0.034126	443.985	0.262963	0.309214
578.99	0.0201173	420.981	0.01259	0.867	579.006	0.0341907	444.177	0.261645	0.309142
577.985	0.0197232	421.982	0.01166	0.87271	578.001	0.0343786	444.368	0.26037	0.308778
577.016	0.0193483	422.982	0.01235	0.88246	576.995	0.0341617	444.598	0.25908	0.308216
576.011	0.0191712	423.982	0.01278	0.88577	575.99	0.0348429	444.79	0.257864	0.307866
575.005	0.0187159	424.982	0.0137	0.89426	574.984	0.0345653	444.982	0.256347	0.307419
573.998	0.0185984	425.982	0.01534	0.89838	574.015	0.034662	445.173	0.255099	0.306783
572.992	0.0181725	426.981	0.01607	0.9032	573.009	0.0350442	445.365	0.253597	0.305773
571.985	0.0179006	427.981	0.01491	0.90559	572.002	0.0355118	445.595	0.251237	0.304988
571.015	0.017611	429.019	0.01628	0.91325	570.995	0.0351147	445.787	0.249732	0.304176
570.008	0.0175874	430.017	0.01522	0.91519	569.988	0.035324	445.978	0.248769	0.303165
569	0.0174322	431.016	0.0141	0.91803	569.018	0.0351542	446.17	0.247076	0.302278
567.992	0.0173733	432.015	0.01425	0.9288	568.01	0.034772	446.4	0.244991	0.301086
566.984	0.0173409	433.014	0.01454	0.91955	567.002	0.0357716	446.591	0.242995	0.299616
566.014	0.0171261	434.012	0.01551	0.92831	565.994	0.0359917	446.783	0.240926	0.298153
565.005	0.0173599	435.01	0.01539	0.93013	564.985	0.0356373	446.974	0.238683	0.296866
563.996	0.0172149	436.008	0.0147	0.93531	564.014	0.0354643	447.166	0.236456	0.295064
562.987	0.0173513	437.006	0.01245	0.93627	563.005	0.0359922	447.396	0.234189	0.293272
562.015	0.0175331	438.004	0.01308	0.93758	561.996	0.035847	447.587	0.232329	0.292081
561.006	0.0174637	439.001	0.01307	0.93287	560.986	0.0361048	447.779	0.229989	0.29041
559.996	0.0176589	439.999	0.01282	0.92729	560.014	0.0361506	447.971	0.227796	0.288191
558.986	0.0175123	440.996	0.01442	0.92288	559.004	0.035905	448.2	0.225913	0.286615
558.013	0.0178548	441.993	0.01341	0.91762	557.994	0.0359779	448.392	0.223413	0.284479
557.002	0.0178	442.989	0.01264	0.90685	556.984	0.0361747	448.583	0.220801	0.282515
555.992	0.0179833	443.986	0.01293	0.90202	556.011	0.0361281	448.775	0.219167	0.280629
555.018	0.0181913	444.982	0.01344	0.88936	555	0.0361252	448.966	0.216217	0.278659
554.007	0.018102	446.017	0.01511	0.87476	553.989	0.0361783	449.196	0.213317	0.275979
552.995	0.0183707	447.013	0.01579	0.85846	553.015	0.0369707	449.388	0.211256	0.273967
551.984	0.0182574	448.009	0.01676	0.84372	552.003	0.0367089	449.579	0.209318	0.271655
551.009	0.0184022	449.005	0.017	0.82078	550.991	0.0368547	449.771	0.206655	0.269725
549.997	0.018357	450	0.01772	0.80575	550.017	0.0364924	450	0.20342	0.267399
548.985	0.0182426	450.995	0.01745	0.78468	549.004	0.0363623	450.192	0.201314	0.264524
548.009	0.0182284	451.99	0.01785	0.76311	547.992	0.0366537	450.383	0.198502	0.261933
546.996	0.0180445	452.985	0.02005	0.74385	547.017	0.037449	450.575	0.196311	0.260505
545.983	0.0180366	454.018	0.01899	0.72179	546.004	0.0372787	450.766	0.193604	0.257364
545.008	0.0178312	455.013	0.01771	0.70056	544.99	0.0365167	450.996	0.191128	0.254638
543.994	0.0177539	456.007	0.01635	0.6789	544.014	0.0369486	451.187	0.188767	0.253087
543.018	0.0175127	457.001	0.01623	0.65609	543.001	0.0368308	451.379	0.185861	0.25055
542.003	0.0177271	457.995	0.01837	0.63677	541.987	0.0376636	451.57	0.183402	0.247965
540.989	0.017463	458.989	0.02102	0.61129	541.01	0.0389322	451.8	0.180086	0.244529
540.012	0.0172498	459.983	0.02139	0.58752	539.995	0.0382729	451.991	0.177127	0.241563
538.997	0.0169664	461.014	0.02023	0.56496	539.019	0.0376616	452.183	0.175329	0.239395
537.982	0.0168172	462.008	0.02249	0.54185	538.004	0.0372622	452.374	0.172968	0.237119
537.005	0.0168501	463.001	0.02553	0.52354	536.989	0.0383699	452.565	0.170645	0.234811
535.989	0.0164422	463.993	0.02979	0.50421	536.011	0.0385327	452.795	0.167236	0.231471
535.011	0.0165524	464.986	0.03118	0.48464	534.995	0.0374447	452.986	0.164874	0.229281
533.995	0.0165135	466.017	0.02778	0.45837	534.017	0.0381905	453.178	0.162351	0.226919
533.016	0.0162096	467.009	0.02625	0.43935	533.001	0.0396101	453.369	0.159429	0.22417
532	0.0161628	468.001	0.02575	0.42388	531.985	0.0387788	453.599	0.157015	0.221615
530.983	0.0163489	468.993	0.02608	0.40672	531.006	0.0382244	453.79	0.154156	0.21797
530.004	0.0162457	469.985	0.02838	0.38915	529.989	0.0375534	453.981	0.151422	0.215668
528.987	0.0161304	471.015	0.02612	0.37184	529.01	0.0398505	454.173	0.148633	0.21268
528.007	0.0162202	472.006	0.024	0.35643	527.992	0.040253	454.402	0.145816	0.210304
526.99	0.0166652	472.997	0.02289	0.33685	527.013	0.0394336	454.594	0.143872	0.208446
526.01	0.0167251	473.988	0.02266	0.32378	525.995	0.0401794	454.785	0.141746	0.205237
524.992	0.0168957	475.017	0.02338	0.31025	525.015	0.040362	454.976	0.139052	0.202316
524.011	0.0169564	476.007	0.02226	0.29564	523.997	0.0400342	455.168	0.136136	0.199682
522.993	0.0172854	476.998	0.02371	0.28355	523.016	0.0400389	455.397	0.133328	0.196713
522.012	0.0176855	477.988	0.02201	0.26909	521.997	0.0398964	455.588	0.131228	0.194037
520.993	0.0180654	479.016	0.01554	0.24249	521.016	0.0399915	455.78	0.128746	0.191288
520.011	0.0184317	480.006	0.00702	0.16766	519.997	0.0396737	455.971	0.126061	0.188967
518.992	0.0189618	480.995	0.00387	0.1218	519.016	0.0402576	456.2	0.123569	0.186087
518.01	0.0191836	481.985	0.00569	0.14374	517.996	0.0411243	456.392	0.121166	0.183542
516.99	0.0197142	483.012	0.00699	0.15722	517.014	0.0408767	456.583	0.118547	0.18042
516.008	0.0202717	484.001	0.00638	0.13907	515.995	0.0407722	456.774	0.116019	0.177631
514.988	0.0207033	484.989	0.00617	0.13028	515.012	0.0406285	456.965	0.113421	0.174907
514.005	0.0215264	486.016	0.00841	0.1498	513.992	0.0407823	457.195	0.111142	0.171645
512.985	0.0223921	487.004	0.01031	0.15455	513.009	0.0407263	457.386	0.108853	0.169701
512.001	0.0231727	487.993	0.00933	0.13505	511.988	0.0412633	457.577	0.106572	0.166849
511.018	0.0238348	489.019	0.01031	0.13027	511.005	0.0412237	457.768	0.103814	0.163108
509.997	0.0247962	490.006	0.01681	0.15532	509.984	0.0414927	457.998	0.101503	0.160895
509.013	0.0258057	490.994	0.02181	0.16579	509	0.0414954	458.189	0.0992083	0.158514
507.991	0.0269009	491.981	0.0235	0.16524	508.016	0.0416697	458.38	0.0970783	0.155499
507.007	0.0280734	493.006	0.02274	0.15938	506.994	0.0418705	458.571	0.0951813	0.153462
505.985	0.0294526	493.993	0.02194	0.15567	506.01	0.0414456	458.801	0.091794	0.149837
505	0.0310111	495.018	0.02333	0.15247	504.988	0.0416489	458.992	0.0895488	0.146621
504.015	0.0322978	496.005	0.02529	0.15031	504.003	0.0422028	459.183	0.0879105	0.144879
502.992	0.0340911	496.991	0.02692	0.14901	503.018	0.0421752	459.374	0.0858483	0.142375
502.007	0.035869	498.015	0.02716	0.1477	501.995	0.0420785	459.565	0.0842842	0.140662
500.984	0.0379712	499.001	0.02795	0.1445	501.01	0.0420022	459.795	0.0826579	0.138178
499.998	0.0405269	499.986	0.02816	0.14169	499.986	0.0421596	459.986	0.080365	0.135874
499.012	0.0423277	501.01	0.02825	0.1394	499.001	0.0424636	460.177	0.0782245	0.132874
497.988	0.0447739	501.995	0.02838	0.13757	498.015	0.042289	460.368	0.0765068	0.131129
497.002	0.047705	503.018	0.02892	0.13573	496.991	0.0427673	460.597	0.0745984	0.127824
496.016	0.0502575	504.003	0.02959	0.13261	496.005	0.0432352	460.788	0.0724475	0.125329
494.991	0.0536634	504.988	0.02983	0.13206	495.018	0.0428739	460.979	0.0708734	0.123424
494.004	0.0567249	506.01	0.02849	0.12787	493.993	0.0425345	461.171	0.0692939	0.120759
493.017	0.0602642	506.994	0.02803	0.12524	493.006	0.0419491	461.4	0.0666417	0.117505
491.992	0.0639086	508.016	0.02682	0.12419	491.981	0.0426948	461.591	0.0652746	0.11528
491.004	0.067317	509	0.02693	0.1223	490.994	0.044567	461.782	0.0637917	0.113081
490.017	0.0712862	509.984	0.02777	0.12001	490.006	0.043604	461.973	0.0620917	0.110754
488.991	0.0753627	511.005	0.02661	0.12081	489.019	0.0424663	462.202	0.060178	0.108545
488.003	0.0791844	511.988	0.02766	0.11833	487.993	0.0428787	462.393	0.0586798	0.106409
487.014	0.0828985	513.009	0.02678	0.11444	487.004	0.0443018	462.584	0.056822	0.103472
485.988	0.0871803	513.992	0.02427	0.11144	486.016	0.044492	462.775	0.0551965	0.100963
484.999	0.0919133	515.012	0.02102	0.10999	484.989	0.0425686	462.966	0.053674	0.0994491
484.01	0.0960121	515.995	0.02121	0.10823	484.001	0.0434768	463.195	0.0523529	0.0970494
482.983	0.09909	517.014	0.02428	0.11065	483.012	0.0463697	463.386	0.0513003	0.0950996
481.994	0.1027	517.996	0.02572	0.11043	481.985	0.0454019	463.577	0.0499772	0.0932161
481.005	0.106423	519.016	0.02628	0.11046	480.995	0.0451116	463.768	0.0482928	0.0907275
480.015	0.109206	519.997	0.02547	0.1081	480.006	0.0447684	463.998	0.0470446	0.0880081
478.987	0.111831	521.016	0.02172	0.10604	479.016	0.0445569	464.188	0.0456231	0.0863173
477.997	0.114017	521.997	0.02001	0.09946	477.988	0.0449795	464.379	0.0443209	0.0844173
477.007	0.115749	523.016	0.01482	0.08721	476.998	0.0450441	464.57	0.0431445	0.0828072
476.016	0.117398	523.997	0.00974	0.06707	476.007	0.0453697	464.799	0.0423724	0.0806701
474.987	0.118642	525.015	0.0066	0.04786	475.017	0.0452597	464.99	0.0409134	0.0784383
473.997	0.119718	525.995	0.00532	0.04206	473.988	0.045386	465.181	0.0398267	0.0764815
473.005	0.120764	527.013	0.0086	0.05891	472.997	0.0454805	465.372	0.0392145	0.0745279
472.014	0.121813	527.992	0.01399	0.08423	472.006	0.0455921	465.601	0.0376084	0.072495
470.985	0.12243	529.01	0.01415	0.08469	471.015	0.0458971	465.792	0.0367352	0.0708675
469.993	0.12322	529.989	0.01112	0.07571	469.985	0.0459873	465.983	0.0353909	0.0691379
469.001	0.123836	531.006	0.01256	0.08101	468.993	0.0459413	466.174	0.0345422	0.0670578
468.009	0.124751	531.985	0.0172	0.09754	468.001	0.045918	466.403	0.0333958	0.0641962
467.017	0.125769	533.001	0.01757	0.09948	467.009	0.0463039	466.594	0.0323225	0.0622431
465.986	0.126724	534.017	0.01907	0.09981	466.017	0.0464166	466.785	0.0314356	0.0607337
464.994	0.128132	534.995	0.02145	0.10726	464.986	0.0464674	466.976	0.0307366	0.0593318
464.001	0.129211	536.011	0.02132	0.10752	463.993	0.0466837	467.166	0.0299205	0.0576662
463.008	0.130559	536.989	0.01712	0.09816	463.001	0.0467518	467.396	0.0288363	0.0556708
462.015	0.13211	538.004	0.01088	0.07721	462.008	0.0466363	467.586	0.0278799	0.0539025
460.983	0.134265	539.019	0.01051	0.07507	461.014	0.0464019	467.777	0.0274081	0.0523827
459.99	0.136107	539.995	0.01502	0.09336	459.983	0.0465866	467.968	0.0266167	0.0508678
458.996	0.138055	541.01	0.0207	0.10717	458.989	0.048202	468.197	0.0259705	0.0494053
458.002	0.140381	541.987	0.02302	0.11455	457.995	0.0481401	468.388	0.0252762	0.0477715
457.008	0.142854	543.001	0.02368	0.1165	457.001	0.0478897	468.579	0.0242183	0.0461221
456.014	0.145521	544.014	0.02438	0.11714	456.007	0.0477612	468.769	0.0235364	0.0448775
455.019	0.148014	544.99	0.02555	0.1192	455.013	0.0478952	468.998	0.0227756	0.0429695
453.986	0.150515	546.004	0.0288	0.12227	454.018	0.0478681	469.189	0.0225053	0.0418382
452.991	0.153226	547.017	0.031	0.12507	452.985	0.0475839	469.38	0.0218014	0.0404766
451.996	0.155769	547.992	0.03156	0.1277	451.99	0.0482107	469.571	0.0212858	0.0391758
451.001	0.158273	549.004	0.03154	0.1262	450.995	0.0485831	469.8	0.0208095	0.0380185
450.005	0.160503	550.017	0.0314	0.12486	450	0.0482242	469.99	0.0198642	0.0363381
449.01	0.162868	550.991	0.03383	0.127	449.005	0.048348	470.181	0.0194109	0.0353229
448.014	0.164722	552.003	0.03465	0.12703	448.009	0.048631	470.372	0.0189917	0.0340621
447.018	0.166556	553.015	0.03366	0.12863	447.013	0.0488287	470.601	0.0184341	0.0327624
445.984	0.168278	553.989	0.03647	0.13005	446.017	0.0494566	470.791	0.0180485	0.0320741
444.987	0.169698	555	0.03725	0.12998	444.982	0.0496011	470.982	0.0177986	0.0309911
443.991	0.171135	556.011	0.03628	0.12896	443.986	0.049481	471.173	0.0170844	0.0297244
442.994	0.172489	556.984	0.03547	0.12962	442.989	0.0494943	471.402	0.0166015	0.0287157
441.997	0.173526	557.994	0.03571	0.12891	441.993	0.0495287	471.592	0.0160845	0.0275039
441	0.174447	559.004	0.03413	0.12934	440.996	0.0497177	471.783	0.0159056	0.026704
440.003	0.175345	560.014	0.03553	0.1274	439.999	0.0505111	471.974	0.0154748	0.0258306
439.006	0.175714	560.986	0.0338	0.12682	439.001	0.050389	472.202	0.0149334	0.0248385
438.008	0.17596	561.996	0.03215	0.12719	438.004	0.0504244	472.393	0.0145185	0.0239985
437.01	0.176456	563.005	0.03221	0.12674	437.006	0.050389	472.584	0.0140997	0.02343
436.012	0.176395	564.014	0.0298	0.12662	436.008	0.0504294	472.774	0.013815	0.0223845
435.014	0.176373	564.985	0.03224	0.12578	435.01	0.0504951	473.003	0.0135864	0.0216264
434.016	0.176099	565.994	0.03285	0.12743	434.012	0.0505687	473.194	0.0134024	0.0210977
433.017	0.175192	567.002	0.03317	0.12713	433.014	0.0510982	473.384	0.0131834	0.0203758
432.019	0.174589	568.01	0.03055	0.12836	432.015	0.0512115	473.575	0.0126275	0.0196459
430.981	0.173497	569.018	0.02953	0.12707	431.016	0.0510758	473.804	0.0123758	0.0190641
429.982	0.172325	569.988	0.03181	0.12825	430.017	0.0510755	473.994	0.0122589	0.0182857
428.983	0.170755	570.995	0.03147	0.1306	429.019	0.0512992	474.185	0.0121733	0.0178236
427.984	0.169438	572.002	0.03233	0.13197	427.981	0.0512602	474.375	0.0116296	0.0173514
426.984	0.167594	573.009	0.03412	0.13401	426.981	0.0512827	474.566	0.0114331	0.016812
425.985	0.165891	574.015	0.034	0.13663	425.982	0.0516981	474.795	0.0112498	0.0162684
424.985	0.163908	574.984	0.0355	0.14062	424.982	0.0520466	474.985	0.0109732	0.0156668
423.985	0.161886	575.99	0.03484	0.14211	423.982	0.0522464	475.176	0.0109321	0.0152125
422.984	0.159911	576.995	0.03831	0.14503	422.982	0.0528307	475.366	0.0107986	0.0147276
421.984	0.157586	578.001	0.04014	0.14601	421.982	0.0522834	475.595	0.0105455	0.0143735
420.983	0.155313	579.006	0.03963	0.14659	420.981	0.0527085	475.786	0.0102206	0.0137543
419.983	0.153317	580.011	0.04143	0.15071	420.019	0.0538757	475.976	0.0100512	0.0134952
418.982	0.151301	581.016	0.04092	0.14971	419.018	0.0535169	476.167	0.00986177	0.0130837
418.019	0.149098	581.983	0.04265	0.15192	418.017	0.0535901	476.395	0.0100543	0.0126517
417.018	0.146731	582.987	0.04241	0.15251	417.016	0.0540778	476.586	0.00952686	0.0123108
416.016	0.14462	583.991	0.04109	0.14695	416.015	0.0539402	476.776	0.00912502	0.0119379
415.015	0.14227	584.995	0.04163	0.14578	415.013	0.0539244	476.967	0.00920592	0.0117974
414.013	0.14012	585.998	0.04028	0.14549	414.012	0.054071	477.195	0.00901261	0.0112652
413.011	0.138254	587.001	0.04024	0.14429	413.01	0.0543917	477.386	0.00902485	0.0110662
412.009	0.13616	588.004	0.03712	0.14399	412.008	0.0543621	477.576	0.00873769	0.0108451
411.007	0.134212	589.007	0.03974	0.14313	411.006	0.0541672	477.767	0.00864462	0.0105663
410.004	0.132571	590.009	0.03685	0.14034	410.003	0.0547257	477.995	0.00834159	0.0101509
409.002	0.130966	591.011	0.03585	0.13798	409.001	0.0555146	478.185	0.00836945	0.010009
407.999	0.129574	592.013	0.03609	0.1354	407.998	0.055348	478.376	0.00821433	0.00981714
406.996	0.128131	593.015	0.03325	0.1349	406.995	0.0552812	478.566	0.00795872	0.00946629
405.993	0.126732	594.016	0.03049	0.13009	405.992	0.0555003	478.795	0.00806825	0.00946036
404.99	0.12559	595.017	0.03118	0.12818	404.989	0.0557684	478.985	0.0079426	0.00917815
403.986	0.124325	596.018	0.03524	0.13157	403.986	0.0565455	479.176	0.00818732	0.00892926
402.983	0.123812	597.018	0.03758	0.1328	402.983	0.0574831	479.404	0.00778676	0.00888094
402.017	0.122611	597.982	0.03898	0.13286	402.017	0.0574735	479.595	0.00764032	0.00851321
401.013	0.122145	598.982	0.03477	0.12925	401.014	0.0577904	479.785	0.00758429	0.00845059
400.009	0.121317	600.018	0.03344	0.12609	400.01	0.0579826	479.975	0.00738982	0.00820031
399.005	0.120943	601.018	0.02976	0.12026	399.005	0.0584286	480.204	0.00730288	0.00794871
398.001	0.120548	602.017	0.02861	0.11988	398.001	0.0594134	480.394	0.00748614	0.00784727
396.996	0.120109	603.016	0.03062	0.1231	396.997	0.0599784	480.584	0.00713003	0.00782738
395.991	0.119481	604.015	0.03292	0.12356	395.992	0.060484	480.775	0.00705257	0.00753518
394.986	0.119161	605.013	0.03443	0.12459	394.987	0.0606691	481.003	0.00691957	0.00737889
393.981	0.118652	606.011	0.033	0.12636	393.982	0.0624622	481.193	0.00681219	0.00728024
393.015	0.118013	607.009	0.03225	0.12029	393.016	0.0638379	481.384	0.00687638	0.00717353
392.009	0.117141	608.007	0.03474	0.12653	392.011	0.0631653	481.574	0.00682064	0.00716803
391.004	0.116618	609.004	0.03549	0.12884	391.005	0.0667689	481.803	0.00652604	0.00690936
389.998	0.115976	610.001	0.03922	0.13399	390	0.0676714	481.993	0.00663385	0.00682593
388.992	0.114847	610.998	0.03875	0.13946	388.994	0.0681654	482.183	0.00676015	0.00685471
387.986	0.11399	611.995	0.04116	0.14331	387.988	0.0694251	482.373	0.00671651	0.00666827
387.019	0.112949	612.991	0.04196	0.14491	386.982	0.0713531	482.602	0.00637877	0.00665685
386.012	0.111865	613.987	0.04184	0.14619	386.015	0.0736031	482.792	0.00659763	0.00647733
385.006	0.110643	614.983	0.04354	0.15017	385.008	0.0747686	482.982	0.00617672	0.00637242
383.999	0.109531	616.015	0.04489	0.15556	384.002	0.0764843	483.172	0.00643174	0.00636849
382.993	0.108134	617.01	0.04619	0.15763	382.995	0.079323	483.401	0.00642447	0.0061216
381.986	0.107061	618.005	0.04325	0.15813	381.988	0.0815998	483.591	0.00642277	0.00611497
381.017	0.105694	619	0.0447	0.16287	380.981	0.0833631	483.781	0.00619738	0.00616641
380.01	0.104652	619.994	0.04387	0.16773	380.013	0.0859664	483.971	0.00617572	0.00598254
379.003	0.103072	620.989	0.0403	0.1698	379.005	0.0884173	484.2	0.00602032	0.00604163
377.995	0.10194	621.982	0.04076	0.17551	377.998	0.0906089	484.39	0.00596374	0.00599308
376.987	0.10038	623.013	0.03726	0.18136	376.99	0.0942299	484.58	0.00593302	0.00582259
376.018	0.0993071	624.006	0.03653	0.18385	375.983	0.0991514	484.77	0.0058784	0.0058766
375.01	0.0981707	624.999	0.03623	0.18913	375.014	0.101344	484.998	0.00572022	0.00578319
374.002	0.0968836	625.992	0.0393	0.19604	374.005	0.104469	485.189	0.00573099	0.00577808
372.994	0.095782	626.984	0.04095	0.20188	372.997	0.108121	485.379	0.00572701	0.00581858
371.985	0.0947712	628.013	0.03834	0.208	371.989	0.111394	485.569	0.00578747	0.00565984
371.015	0.0938862	629.005	0.04053	0.21361	371.019	0.115275	485.797	0.00573575	0.0056391
370.007	0.0933178	629.997	0.04065	0.21728	370.011	0.119331	485.987	0.00564311	0.00556399
368.998	0.0923213	630.988	0.04155	0.22026	369.002	0.122458	486.177	0.00564154	0.00555119
367.989	0.0916386	632.016	0.04123	0.22329	367.993	0.126218	486.368	0.00558259	0.00546298
367.018	0.0910275	633.006	0.04207	0.22739	366.984	0.13019	486.596	0.00547721	0.00553365
366.009	0.0906526	633.997	0.03958	0.23013	366.013	0.135014	486.786	0.00553733	0.0053789
364.999	0.0901855	634.987	0.04097	0.23131	365.004	0.138601	486.976	0.00552283	0.00558489
363.99	0.0896772	636.014	0.04081	0.23072	363.994	0.142072	487.204	0.00549994	0.00535444
363.019	0.0895204	637.004	0.0402	0.22232	362.985	0.145675	487.394	0.0054116	0.00532405
362.009	0.0889793	637.993	0.04064	0.22906	362.014	0.148483	487.584	0.00556316	0.00517568
360.998	0.0887493	638.982	0.04181	0.2285	361.004	0.156213	487.774	0.00570576	0.00535259
359.988	0.0886258	640.007	0.04163	0.2228	359.993	0.158948	488.002	0.00526573	0.00523883
359.017	0.0887401	640.996	0.04333	0.22009	358.983	0.162831	488.192	0.00556604	0.00532331
358.006	0.0884841	641.984	0.04496	0.21938	358.012	0.16416	488.382	0.00521673	0.00520528
356.995	0.0884716	643.009	0.04518	0.21434	357.001	0.170949	488.572	0.00512617	0.00504951
355.985	0.0887503	643.996	0.04474	0.20994	355.99	0.173054	488.8	0.00547616	0.00507835
355.013	0.0890143	644.984	0.04437	0.20744	355.018	0.17674	488.99	0.00513718	0.00511183
354.002	0.089161	646.007	0.04477	0.20247	354.007	0.179534	489.181	0.00540447	0.00516861
352.99	0.0892575	646.994	0.0451	0.19469	352.996	0.183394	489.37	0.0052473	0.00506822
352.018	0.0895916	648.017	0.0411	0.18537	351.985	0.185637	489.599	0.00525403	0.0049828
351.006	0.0902997	649.004	0.04077	0.17953	351.012	0.188241	489.788	0.00522459	0.0050258
349.995	0.0909961	649.99	0.04043	0.17422	350.001	0.190886	489.978	0.00529719	0.00494025
348.983	0.0913844	651.012	0.04107	0.16936	348.989	0.193596	490.168	0.00515331	0.00497231
348.01	0.0921011	651.997	0.03987	0.1611	348.016	0.195983	490.397	0.00504819	0.00488193
346.998	0.0929569	652.982	0.03831	0.15865	347.004	0.197733	490.586	0.00516422	0.00478415
345.985	0.0937957	654.003	0.03895	0.14874	345.992	0.199765	490.776	0.00519026	0.0050265
345.012	0.0948344	654.988	0.03889	0.14474	345.019	0.201881	491.004	0.00508166	0.00482077
343.999	0.0952984	656.009	0.03518	0.14108	344.006	0.204181	491.194	0.00495323	0.00490627
342.987	0.0959625	656.992	0.03467	0.13257	342.994	0.205901	491.384	0.00508953	0.00489319
342.013	0.0967395	658.012	0.03381	0.12912	341.981	0.205861	491.574	0.00519459	0.00497213
341	0.0969277	658.996	0.03561	0.12696	341.007	0.206615	491.802	0.00518742	0.00495827
339.987	0.0973566	660.015	0.03923	0.12598	339.994	0.207157	491.992	0.00509491	0.00498002
339.012	0.0973697	660.998	0.03925	0.12678	338.981	0.207592	492.182	0.00528288	0.0049407
337.999	0.097382	662.017	0.03934	0.11928	338.007	0.207925	492.372	0.00520162	0.00491696
336.986	0.0973206	662.999	0.04405	0.11795	336.994	0.208091	492.599	0.00491672	0.00487335
336.011	0.0967887	664.017	0.04144	0.12095	336.019	0.207399	492.789	0.00490145	0.00495532
334.997	0.0963438	664.999	0.04458	0.12061	335.005	0.206859	492.979	0.00500995	0.00499961
333.983	0.0956753	666.016	0.04345	0.11612	333.992	0.205717	493.169	0.00492303	0.00499591
333.008	0.0950367	666.997	0.03974	0.11066	333.017	0.20571	493.397	0.00517213	0.00483084
331.994	0.0943108	668.014	0.04092	0.11135	332.003	0.205377	493.587	0.00499001	0.0048177
331.019	0.0930118	668.994	0.04341	0.11155	330.988	0.203191	493.777	0.00489479	0.00481575
330.005	0.0922025	670.011	0.04128	0.10511	330.013	0.2014	494.005	0.0049641	0.00502641
328.99	0.0911531	670.99	0.04255	0.10229	328.999	0.199646	494.194	0.00478286	0.00490679
328.014	0.0900886	672.006	0.04536	0.10784	327.984	0.198185	494.384	0.00493548	0.0049954
326.999	0.0886911	672.985	0.04387	0.10135	327.009	0.195107	494.574	0.00508741	0.00485431
325.985	0.0874765	674	0.04229	0.09552	325.994	0.194355	494.802	0.00493607	0.00488087
325.008	0.0865901	675.015	0.04025	0.09968	325.018	0.191684	494.991	0.00493778	0.00510395
323.993	0.0854386	675.993	0.03789	0.0935	324.003	0.188688	495.181	0.00493298	0.00494962
323.017	0.0843785	677.008	0.03918	0.09239	322.987	0.189188	495.371	0.00496982	0.00493506
322.002	0.0833589	677.985	0.03811	0.09156	322.011	0.1858	495.599	0.00491332	0.00493931
320.986	0.0823707	678.999	0.04144	0.09208	320.996	0.182067	495.788	0.00494748	0.00480838
320.009	0.0811998	680.012	0.04904	0.09835	320.019	0.178241	495.978	0.00499006	0.004932
318.993	0.0802822	680.989	0.04842	0.09938	319.003	0.176082	496.168	0.00498233	0.00487696
318.016	0.0792892	682.001	0.0484	0.09619	317.988	0.17429	496.396	0.00505608	0.00482937
317	0.0783403	683.013	0.04844	0.09385	317.011	0.170394	496.585	0.00499	0.00483248
315.984	0.0772821	683.989	0.0515	0.09847	315.994	0.166758	496.775	0.00519573	0.00483051
315.007	0.0764008	685.001	0.05675	0.10509	315.017	0.162616	497.003	0.00500316	0.00499182
313.99	0.0756761	686.012	0.05339	0.09902	314.001	0.163352	497.192	0.00494678	0.00490849
313.013	0.0750603	686.987	0.05101	0.09554	312.984	0.158704	497.382	0.00515465	0.00495504
311.996	0.0742036	687.998	0.04975	0.091	312.007	0.154851	497.572	0.00504921	0.00501842
311.018	0.0737309	689.008	0.04764	0.08673	310.99	0.152854	497.799	0.00486492	0.00476584
310.001	0.073181	690.018	0.04244	0.08634	310.012	0.149935	497.989	0.00479335	0.0048949
308.984	0.0724869	690.991	0.04201	0.07698	308.995	0.146756	498.179	0.00485733	0.00493543
308.006	0.0721201	692.001	0.04101	0.07718	308.017	0.14569	498.368	0.00503377	0.00490762
306.989	0.0717812	693.01	0.03868	0.07225	307	0.142346	498.596	0.00501856	0.00506436
306.01	0.0713502	693.983	0.03799	0.07165	305.983	0.139552	498.786	0.00516423	0.00494719
304.993	0.0709768	694.991	0.0362	0.06685	305.004	0.136717	498.975	0.00493729	0.00501196
304.014	0.0706531	695.999	0.03507	0.06423	303.987	0.134723	499.203	0.00492798	0.004979
302.996	0.0702416	697.007	0.03147	0.05757	303.008	0.131716	499.392	0.00494689	0.00495237
302.017	0.0696697	698.014	0.0303	0.05836	301.99	0.130282	499.582	0.00511272	0.00482406
300.999	0.0694974	698.985	0.03292	0.06382	301.011	0.128973	499.772	0.00506022	0.0050045
299.981	0.0690968	699.992	0.03634	0.06471	299.993	0.126658	499.999	0.00490144	0.00510292
299.002	0.0688105	700.998	0.03868	0.06769	299.014	0.125034	500.189	0.00501275	0.00507623
297.983	0.0685114	702.005	0.03854	0.06528	297.996	0.122672	500.378	0.00489246	0.0050216
297.004	0.0684217	703.01	0.04552	0.06556	297.017	0.122294	500.568	0.00475361	0.00493972
295.985	0.0682324	704.016	0.04257	0.0681	295.998	0.122628	500.795	0.004962	0.0050654
295.006	0.0680357	704.985	0.04572	0.06733	295.018	0.119838	500.985	0.00491646	0.00504783
293.987	0.0681053	705.99	0.04412	0.07627	294	0.120498	501.175	0.00474958	0.00496833
293.007	0.0681035	706.994	0.04926	0.08334	292.981	0.119491	501.402	0.00503165	0.00517012
291.988	0.0683207	707.998	0.05926	0.08208	292.001	0.11731	501.591	0.00482677	0.00487309
291.007	0.0687255	709.002	0.05946	0.0813	290.982	0.117047	501.781	0.0049828	0.00493132
289.988	0.0691974	710.005	0.0573	0.08221	290.002	0.119475	501.971	0.0049142	0.00506447
289.008	0.069655	711.009	0.05566	0.08264	288.982	0.119098	502.198	0.00477724	0.00479142
287.988	0.0706845	712.011	0.04622	0.07141	288.002	0.119749	502.387	0.00492245	0.00499281
287.008	0.0716746	713.014	0.04596	0.07429	286.982	0.121325	502.577	0.00483034	0.00495548
285.988	0.0729142	714.016	0.04379	0.068	286.002	0.125833	502.804	0.00486946	0.00481522
285.007	0.0740485	715.018	0.0442	0.06514	284.982	0.129902	502.994	0.00486734	0.00505977
283.987	0.0754542	715.983	0.04075	0.07045	284.001	0.135921	503.183	0.00491078	0.00495883
283.006	0.0766868	716.984	0.04074	0.06646	282.981	0.142365	503.373	0.00482544	0.0049673
281.986	0.0774593	717.985	0.04095	0.06366	282	0.152334	503.6	0.00500117	0.00524746
281.004	0.0782417	718.986	0.0391	0.05865	281.019	0.162199	503.789	0.00476737	0.00502905
279.984	0.0789441	719.986	0.04219	0.06508	279.998	0.174442	503.979	0.00511906	0.00509305
279.002	0.0796979	720.985	0.04251	0.07037	279.017	0.185233	504.168	0.00516873	0.00498022
277.982	0.0805967	721.985	0.04385	0.06667	277.997	0.199262	504.396	0.00503285	0.00519676
277	0.0810293	722.984	0.04889	0.06826	277.015	0.212268	504.585	0.00489124	0.00501136
276.018	0.081727	723.982	0.04937	0.06306	275.994	0.22821	504.774	0.00483056	0.00506211
274.997	0.0822729	725.016	0.05036	0.07738	275.012	0.243112	505.002	0.00492818	0.00507104
274.015	0.0826817	726.014	0.04846	0.0686	273.991	0.258575	505.191	0.00482587	0.00496379
272.994	0.0827889	727.012	0.04893	0.06918	273.009	0.277142	505.38	0.0047235	0.00518482
272.012	0.0828686	728.009	0.04954	0.07158	271.988	0.294652	505.57	0.00490229	0.00512239
270.99	0.0830818	729.006	0.0507	0.07146	271.006	0.315682	505.797	0.00488625	0.00504895
270.008	0.0830869	730.003	0.05208	0.07822	269.985	0.333248	505.986	0.00485047	0.00494216
268.986	0.0832342	730.999	0.0492	0.07708	269.002	0.349834	506.176	0.00497611	0.00513925
268.003	0.0831362	731.995	0.04601	0.06784	268.02	0.36697	506.403	0.00477792	0.00507911
266.982	0.0831265	732.991	0.04147	0.06669	266.998	0.382856	506.592	0.00478871	0.00512536
265.999	0.0827856	733.986	0.04841	0.0682	266.015	0.397523	506.782	0.00491303	0.00512516
265.016	0.0824712	735.016	0.05031	0.06749	264.993	0.40815	506.971	0.00483705	0.00505767
263.994	0.0819607	736.011	0.046	0.0709	264.01	0.415822	507.198	0.00490912	0.00512368
263.011	0.0815502	737.005	0.04933	0.0816	262.988	0.424054	507.387	0.00482455	0.00513728
261.988	0.0810846	737.999	0.05552	0.08099	262.005	0.428547	507.577	0.00495405	0.00502637
261.005	0.0806399	738.993	0.05484	0.08191	260.982	0.430437	507.804	0.00490359	0.00504987
259.982	0.0803112	739.986	0.05062	0.06916	259.999	0.436747	507.993	0.00489275	0.00510966
258.999	0.0802502	741.014	0.05055	0.06667	259.016	0.438018	508.182	0.00491139	0.00521144
258.015	0.0798373	742.006	0.047	0.05967	257.993	0.433647	508.372	0.00502746	0.00517916
256.992	0.0799182	742.999	0.04872	0.06537	257.009	0.430404	508.599	0.00504581	0.00508813
256.008	0.0797304	743.99	0.04321	0.06465	255.986	0.422998	508.788	0.00503899	0.00518704
254.985	0.0796935	745.017	0.04253	0.0657	255.003	0.414288	508.977	0.0049515	0.00532468
254.001	0.0802404	746.008	0.04908	0.06761	254.019	0.404736	509.204	0.00467911	0.00526098
253.017	0.0805741	746.999	0.04646	0.07397	252.995	0.394596	509.394	0.00485751	0.00513797
251.994	0.0812326	747.989	0.04907	0.06998	252.012	0.389934	509.583	0.00487393	0.00533268
251.009	0.082018	749.014	0.05199	0.07158	250.988	0.376371	509.772	0.00538917	0.00528465
249.986	0.0829242	750.004	0.04478	0.07497	250.004	0.36342	509.999	0.00507767	0.00520723
249.001	0.0837786	750.993	0.04883	0.07064	249.019	0.352652	510.188	0.00506222	0.00517655
248.017	0.0848543	752.017	0.05374	0.07573	247.995	0.340688	510.377	0.00498278	0.00532045
246.993	0.0857846	753.006	0.04735	0.06678	247.011	0.336789	510.604	0.00496606	0.00523724
246.008	0.086552	753.994	0.04621	0.06903	245.987	0.325691	510.793	0.00503666	0.00527332
244.983	0.087313	755.017	0.05159	0.06953	245.002	0.312425	510.983	0.00496003	0.00517871
243.999	0.0886508	756.005	0.04947	0.0663	244.018	0.299592	511.172	0.00500486	0.0052439
243.013	0.0895988	756.992	0.05468	0.0765	242.993	0.293832	511.399	0.00489167	0.0052117
241.989	0.0906662	758.014	0.05738	0.08292	242.008	0.290173	511.588	0.00488087	0.00524022
241.004	0.0917115	759	0.05666	0.08169	240.984	0.283036	511.777	0.00490596	0.0049971
240.019	0.0927927	759.986	0.06088	0.09674	239.999	0.2766	512.004	0.00502208	0.00511378
238.994	0.0941443	761.007	0.08568	0.10604	239.013	0.269967	512.193	0.00521837	0.00525413
238.008	0.0955814	761.992	0.09914	0.12603	237.988	0.266371	512.382	0.00507452	0.00528118
236.983	0.097573	763.012	0.07406	0.10396	237.003	0.26224	512.571	0.00498165	0.00525161
235.998	0.099715	763.997	0.05649	0.07741	236.018	0.262478	512.798	0.00492327	0.0051642
235.012	0.102525	765.016	0.05336	0.07221	234.992	0.260464	512.987	0.00518884	0.00543116
233.987	0.105868	766	0.04633	0.06368	234.007	0.261682	513.176	0.00507477	0.00532581
233.001	0.11007	766.983	0.04632	0.06904	232.981	0.262606	513.403	0.00493454	0.0053289
232.015	0.114294	768.001	0.05044	0.06443	231.995	0.263481	513.592	0.00518204	0.00523261
230.989	0.118444	768.984	0.04566	0.06122	231.01	0.267978	513.781	0.00500163	0.00536931
230.003	0.122228	770.001	0.04211	0.05397	229.984	0.269902	513.97	0.00525687	0.00538243
229.017	0.124951	770.983	0.04081	0.0546	228.998	0.278529	514.197	0.00528798	0.00528657
227.991	0.127979	772	0.04047	0.05811	228.012	0.28424	514.386	0.00520987	0.00529172
227.004	0.130206	773.016	0.03497	0.06004	226.986	0.29213	514.575	0.00528206	0.00537053
226.018	0.131638	773.997	0.0289	0.06114	225.999	0.300836	514.802	0.00513746	0.00536652
224.992	0.132393	775.013	0.03644	0.05122	225.013	0.312206	514.991	0.00529853	0.00534131
224.005	0.133029	775.993	0.0326	0.0566	223.987	0.327215	515.18	0.00551435	0.00542528
223.018	0.132571	777.007	0.03423	0.06242	223	0.34939	515.369	0.0053979	0.00556129
221.992	0.131341	777.987	0.03923	0.05906	222.013	0.376986	515.596	0.00527827	0.00543178
221.005	0.131028	779.001	0.043	0.05976	220.987	0.411396	515.784	0.00562352	0.00574481
220.018	0.130491	780.014	0.05123	0.05234	220	0.445604	515.973	0.00538081	0.00565971
218.991	0.130307	780.992	0.04371	0.05333	219.013	0.496915	516.2	0.00559307	0.00562861
218.004	0.130509	782.005	0.0347	0.05632	217.986	0.547958	516.389	0.00535846	0.00560135
217.017	0.129734	782.982	0.04053	0.05063	216.999	0.602771	516.578	0.00554832	0.00569533
215.99	0.129962	783.995	0.03363	0.06185	216.012	0.648815	516.805	0.00550372	0.00575736
215.002	0.129059	785.006	0.03751	0.05606	214.985	0.704257	516.994	0.00525722	0.00562853
214.015	0.129308	786.017	0.05094	0.07459	213.998	0.752416	517.182	0.00545416	0.00584086
212.988	0.132996	786.993	0.06782	0.08191	213.01	0.792226	517.371	0.00552268	0.00587288
212	0.135747	788.004	0.04684	0.07867	211.983	0.836028	517.598	0.00547191	0.00572191
211.012	0.137123	789.014	0.04257	0.06569	210.995	0.875514	517.787	0.00562235	0.0058633
209.985	0.133427	789.989	0.04085	0.0555	210.007	0.907278	517.976	0.00555536	0.00599751
208.997	0.137492	790.998	0.04154	0.04685	209.02	0.927781	518.202	0.00553827	0.00614258
208.009	0.141535	792.006	0.04237	0.05755	207.992	0.945478	518.391	0.00569785	0.00614139
206.981	0.138185	793.015	0.04746	0.06044	207.004	0.952091	518.58	0.00575935	0.0061105
205.993	0.159383	793.988	0.04856	0.06983	206.016	0.939223	518.769	0.00568108	0.00615254
205.005	0.149364	794.996	0.0473	0.06308	204.988	0.876627	518.995	0.00556195	0.00616594
204.016	0.136674	796.003	0.05017	0.0713	204	0.738431	519.184	0.00573017	0.00623538
202.988	0.0748875	797.01	0.04081	0.06501	203.012	0.465991	519.373	0.00565744	0.00627809
202	0.0854872	798.016	0.0443	0.05874	201.984	0.263139	519.6	0.00592398	0.00642449
201.011	0.0755021				200.995	0.244821	519.788	0.005898	0.00654675
199.983	0.0578372				200.007	0.245087	519.977	0.00570993	0.00634121
							520.204	0.00603407	0.00657062
							520.392	0.00590694	0.00647036
							520.581	0.00595185	0.00661334
							520.77	0.00585803	0.00652317
							520.996	0.00605895	0.00668779
							521.185	0.00597127	0.00656783
							521.374	0.00626659	0.00676081
							521.6	0.00612299	0.00687268
							521.789	0.00622307	0.00670316
							521.978	0.00639646	0.00707754
							522.204	0.00617661	0.00702656
							522.393	0.00637846	0.00705799
							522.582	0.00636045	0.00725304
							522.77	0.00642623	0.00711475
							522.997	0.00640535	0.00720381
							523.185	0.0062829	0.00721794
							523.374	0.00638026	0.00735843
							523.6	0.00657579	0.00751636
							523.789	0.00667967	0.00771794
							523.977	0.00657339	0.00752635
							524.204	0.00654173	0.00753389
							524.392	0.00689445	0.00772245
							524.581	0.00673966	0.00770329
							524.769	0.006637	0.00776089
							524.996	0.00705843	0.00786621
							525.184	0.00682071	0.00786213
							525.373	0.00691981	0.00808325
							525.599	0.0069196	0.00810971
							525.788	0.00717575	0.00826448
							525.976	0.00690117	0.00811806
							526.202	0.00724311	0.00832818
							526.391	0.00707846	0.00830474
							526.58	0.00720867	0.00842288
							526.806	0.00734948	0.00854543
							526.994	0.00730544	0.00866755
							527.183	0.00742341	0.00878182
							527.371	0.00734934	0.00874397
							527.597	0.00758917	0.00886915
							527.786	0.00766224	0.00899743
							527.974	0.00748749	0.00912896
							528.2	0.007876	0.00894752
							528.389	0.00779325	0.00904499
							528.577	0.00764498	0.00910193
							528.803	0.00761694	0.00919762
							528.992	0.00786865	0.00927553
							529.18	0.00797556	0.00916821
							529.406	0.00794953	0.00945068
							529.595	0.00784696	0.00959282
							529.783	0.00783347	0.00964718
							529.971	0.00788978	0.00971038
							530.197	0.00799451	0.00983773
							530.386	0.0082054	0.00994519
							530.574	0.00831138	0.00989673
							530.8	0.00828787	0.0100658
							530.988	0.00859675	0.0100134
							531.177	0.00844566	0.0101159
							531.403	0.00853942	0.010343
							531.591	0.00881619	0.0102253
							531.779	0.00864138	0.0104036
							532.005	0.00868204	0.0104902
							532.193	0.00898804	0.0105694
							532.381	0.00886555	0.0105964
							532.607	0.00888755	0.0107133
							532.796	0.00887258	0.0106419
							532.984	0.00915383	0.0106764
							533.172	0.00902795	0.0110477
							533.398	0.0088744	0.0109192
							533.586	0.00934267	0.0108571
							533.774	0.00901707	0.0108367
							534	0.00908829	0.0111145
							534.188	0.00937659	0.011104
							534.376	0.00914677	0.0112193
							534.602	0.009117	0.0112488
							534.79	0.0092176	0.0114122
							534.979	0.00941216	0.0114907
							535.204	0.00941225	0.0115592
							535.393	0.00947077	0.0115216
							535.581	0.00961966	0.0114862
							535.807	0.00986674	0.0117181
							535.995	0.00952086	0.0116425
							536.183	0.00971873	0.0117473
							536.371	0.00978618	0.0118488
							536.596	0.0100779	0.0117889
							536.784	0.00987626	0.0118656
							536.972	0.0100783	0.011859
							537.198	0.00967329	0.0119362
							537.386	0.00989493	0.0117847
							537.574	0.00972898	0.011913
							537.8	0.0097209	0.0118802
							537.988	0.0100141	0.0119709
							538.176	0.00998514	0.0121209
							538.402	0.010006	0.0121392
							538.59	0.0102151	0.0120068
							538.778	0.0101379	0.0121215
							539.003	0.0100583	0.0121259
							539.191	0.0100815	0.0122502
							539.379	0.0100453	0.0120676
							539.605	0.00991209	0.0121822
							539.793	0.0100258	0.0122279
							539.98	0.0104076	0.0122295
							540.206	0.0100579	0.0121849
							540.394	0.0102228	0.0122343
							540.582	0.0101086	0.0122254
							540.807	0.0101403	0.0122092
							540.995	0.0100242	0.012236
							541.183	0.0101091	0.0121822
							541.371	0.0101186	0.0122336
							541.596	0.0104975	0.0121992
							541.784	0.0102777	0.0122037
							541.972	0.0102158	0.0123277
							542.197	0.0099047	0.0121421
							542.385	0.00990248	0.012073
							542.573	0.00997459	0.0120198
							542.798	0.0102171	0.0120024
							542.986	0.0100471	0.0121483
							543.174	0.00998716	0.01205
							543.399	0.0101521	0.0120193
							543.587	0.0103436	0.0120411
							543.775	0.0099753	0.0121665
							544	0.00985946	0.0119471
							544.188	0.0100104	0.0120209
							544.376	0.00989243	0.0119942
							544.601	0.00992997	0.0118314
							544.789	0.00998953	0.0119134
							544.976	0.00971964	0.0119309
							545.202	0.00978671	0.0119383
							545.389	0.00992416	0.0116633
							545.577	0.0101177	0.0118498
							545.802	0.0096136	0.0117289
							545.99	0.0100038	0.0116522
							546.178	0.0096697	0.0116062
							546.403	0.00987827	0.0117511
							546.591	0.00985011	0.0118027
							546.778	0.00982461	0.011584
							547.003	0.00983533	0.011681
							547.191	0.00961189	0.0115473
							547.378	0.0097721	0.0114901
							547.604	0.00996979	0.0116379
							547.791	0.00983939	0.0113156
							547.979	0.00973874	0.0115058
							548.204	0.00958261	0.0114778
							548.391	0.0099873	0.011532
							548.579	0.00960952	0.0115644
							548.804	0.00959991	0.0114777
							548.991	0.00964791	0.0111504
							549.179	0.00966859	0.0114005
							549.404	0.00991092	0.0112811
							549.592	0.0098239	0.0113253
							549.779	0.00958063	0.0114491
							550.004	0.00953531	0.0111821
							550.192	0.00969972	0.011332
							550.379	0.00946575	0.0112696
							550.604	0.00958782	0.0111812
							550.792	0.00949309	0.0110301
							550.979	0.00954243	0.0110602
							551.204	0.00981763	0.0112367
							551.391	0.00973038	0.0111176
							551.579	0.00958711	0.011068
							551.804	0.00977052	0.0110618
							551.991	0.00974891	0.0110379
							552.178	0.00956962	0.0111496
							552.403	0.00961626	0.0110621
							552.591	0.00964211	0.0110158
							552.778	0.00980147	0.010866
							553.003	0.00997124	0.0109316
							553.19	0.00958511	0.0108587
							553.378	0.0101632	0.0109023
							553.602	0.00976458	0.0108378
							553.79	0.00974872	0.0109495
							553.977	0.00977457	0.0109023
							554.202	0.00984574	0.0107577
							554.389	0.0100455	0.0108967
							554.576	0.00993114	0.0108526
							554.801	0.00990557	0.0108407
							554.988	0.0100318	0.0110405
							555.176	0.00985467	0.010834
							555.4	0.00991519	0.0108737
							555.588	0.00970566	0.0109365
							555.775	0.00989283	0.010943
							556	0.010206	0.01099
							556.187	0.00998678	0.010884
							556.374	0.00987381	0.0108319
							556.599	0.0103351	0.0110457
							556.786	0.0100841	0.0107468
							556.973	0.0100972	0.0110428
							557.197	0.0104779	0.0111972
							557.385	0.010357	0.0110476
							557.572	0.0109126	0.011174
							557.796	0.0101295	0.0110243
							557.984	0.0105628	0.0109645
							558.208	0.0106421	0.0110172
							558.395	0.0103456	0.0111171
							558.582	0.0105197	0.0112227
							558.807	0.0104934	0.0111987
							558.994	0.0104839	0.0113416
							559.181	0.0106117	0.0112495
							559.405	0.0105585	0.0114904
							559.593	0.0107701	0.011334
							559.78	0.0108683	0.0116681
							560.004	0.0106655	0.0114604
							560.191	0.0105615	0.0116813
							560.378	0.0108938	0.011584
							560.603	0.0109435	0.011739
							560.79	0.0109324	0.011471
							560.977	0.011166	0.0116753
							561.201	0.0112249	0.0116897
							561.388	0.0110226	0.0116743
							561.575	0.0112385	0.0120316
							561.799	0.0112586	0.011782
							561.986	0.0110721	0.0118723
							562.173	0.0115607	0.0118461
							562.398	0.0115613	0.0122487
							562.585	0.0112278	0.0121139
							562.809	0.0114706	0.0119546
							562.996	0.0113223	0.0121294
							563.183	0.0113483	0.0124655
							563.407	0.0116004	0.0121413
							563.594	0.0117892	0.0123364
							563.781	0.0117653	0.0124858
							564.005	0.0116914	0.0126453
							564.192	0.011991	0.0127831
							564.379	0.0120498	0.0127099
							564.603	0.0121511	0.0127687
							564.79	0.0122005	0.0125138
							564.976	0.0119147	0.012896
							565.201	0.0121162	0.0128939
							565.388	0.0123113	0.0131036
							565.574	0.0125971	0.0129293
							565.798	0.012394	0.0131188
							565.985	0.0123427	0.0132745
							566.172	0.0123938	0.0132077
							566.396	0.0125691	0.0133788
							566.583	0.0129084	0.0135278
							566.807	0.0128771	0.0133244
							566.994	0.0127218	0.0134594
							567.18	0.0130831	0.0137985
							567.404	0.0128735	0.013727
							567.591	0.0132293	0.0139123
							567.778	0.0129886	0.0138023
							568.002	0.0132185	0.0137485
							568.188	0.0132162	0.0140127
							568.375	0.0136027	0.0139501
							568.599	0.0133422	0.0141406
							568.786	0.0137672	0.014213
							568.972	0.0136405	0.0144014
							569.196	0.0140766	0.0145747
							569.383	0.0138114	0.0145822
							569.607	0.0140347	0.0146246
							569.793	0.0140383	0.0147076
							569.98	0.0139514	0.0146555
							570.204	0.0141822	0.0148561
							570.391	0.0143482	0.0149336
							570.577	0.0142457	0.015005
							570.801	0.0144264	0.0152023
							570.987	0.0147207	0.0150674
							571.174	0.0150227	0.0154484
							571.398	0.0145374	0.0155357
							571.584	0.0149238	0.015374
							571.808	0.0150322	0.0155527
							571.995	0.0152135	0.0155213
							572.181	0.0150203	0.015665
							572.405	0.0154725	0.015751
							572.591	0.0151869	0.0158243
							572.778	0.0156374	0.0158985
							573.002	0.0159225	0.0161854
							573.188	0.0159821	0.0161031
							573.375	0.015725	0.0164478
							573.598	0.0157368	0.0162461
							573.785	0.0162416	0.0164677
							574.008	0.0161523	0.0165364
							574.195	0.0162583	0.0164564
							574.381	0.016085	0.016853
							574.605	0.0164384	0.0168006
							574.791	0.0165983	0.0166275
							574.978	0.0168143	0.0169169
							575.201	0.0167924	0.0169436
							575.388	0.0169248	0.0170162
							575.574	0.0170016	0.0171594
							575.798	0.0171705	0.0174299
							575.984	0.0171813	0.0174798
							576.207	0.0173268	0.0174682
							576.394	0.0177351	0.0175875
							576.58	0.017294	0.0175868
							576.803	0.0176278	0.0175148
							576.99	0.0177206	0.0176018
							577.176	0.0177816	0.0177423
							577.399	0.0176736	0.01789
							577.586	0.0176764	0.01794
							577.809	0.0178029	0.0180282
							577.995	0.0178446	0.0182244
							578.182	0.017922	0.018124
							578.405	0.0182556	0.0185837
							578.591	0.018113	0.0182359
							578.777	0.0180322	0.0184326
							579.001	0.0182578	0.0184204
							579.187	0.0182822	0.0185532
							579.373	0.018091	0.0185798
							579.596	0.0183752	0.0186843
							579.783	0.0183711	0.018733
							580.006	0.018473	0.0187356
							580.192	0.0183998	0.0187396
							580.378	0.0180633	0.0190351
							580.602	0.0185482	0.0189858
							580.788	0.0182888	0.019097
							580.974	0.0181075	0.0187268
							581.197	0.0180086	0.0189427
							581.383	0.0185202	0.0191743
							581.606	0.0181895	0.0189998
							581.792	0.0180047	0.0193673
							581.978	0.0181601	0.0190131
							582.202	0.0181181	0.0192119
							582.388	0.0178695	0.0190977
							582.574	0.0180028	0.0192594
							582.797	0.0177307	0.0192807
							582.983	0.0177185	0.019346
							583.206	0.0173249	0.0193583
							583.392	0.0175952	0.0191834
							583.578	0.0174118	0.0194056
							583.801	0.0170982	0.0191439
							583.987	0.0171861	0.0191959
							584.21	0.0171825	0.01926
							584.396	0.0169871	0.0193182
							584.582	0.01702	0.0192647
							584.805	0.0168536	0.0191003
							584.991	0.0165914	0.019025
							585.177	0.0167378	0.0191967
							585.4	0.0162406	0.0188606
							585.586	0.0161913	0.0189366
							585.809	0.0162004	0.0190721
							585.995	0.0159115	0.0190342
							586.18	0.0159611	0.0188733
							586.403	0.0155245	0.0188735
							586.589	0.015602	0.0188535
							586.775	0.0158722	0.0187501
							586.998	0.0152959	0.0187053
							587.184	0.0156094	0.0186434
							587.407	0.0151724	0.0185335
							587.592	0.0150499	0.0186133
							587.778	0.0148956	0.018305
							588.001	0.0145041	0.0180489
							588.187	0.0143747	0.0183555
							588.41	0.0145028	0.0181997
							588.596	0.0139851	0.0180355
							588.781	0.0141733	0.0178674
							589.004	0.014088	0.0178522
							589.19	0.0139097	0.0175801
							589.375	0.0136044	0.0176199
							589.598	0.0137775	0.0174242
							589.784	0.0134394	0.0174741
							590.007	0.0131388	0.0172303
							590.192	0.0133868	0.0171971
							590.378	0.0129913	0.0169701
							590.601	0.0130343	0.0169152
							590.786	0.0127013	0.0167954
							591.009	0.0124907	0.0166026
							591.195	0.0126587	0.0165137
							591.38	0.012268	0.0161821
							591.603	0.0122356	0.0161366
							591.788	0.0118832	0.0160523
							591.974	0.0121133	0.0159746
							592.197	0.0117356	0.0154722
							592.382	0.0119002	0.0157201
							592.605	0.0116765	0.0153768
							592.79	0.012061	0.0154321
							592.976	0.0114447	0.0150429
							593.198	0.0111953	0.0150364
							593.384	0.0114043	0.0150257
							593.607	0.0109348	0.0144785
							593.792	0.0111693	0.0147463
							593.977	0.0109239	0.0144072
							594.2	0.0107873	0.014322
							594.385	0.0109092	0.0143557
							594.608	0.0111327	0.0140681
							594.793	0.010888	0.0138785
							594.979	0.0108262	0.0139302
							595.201	0.0107194	0.0137039
							595.387	0.0102523	0.0136389
							595.609	0.0108915	0.0136078
							595.795	0.0103716	0.013554
							595.98	0.0104901	0.0133268
							596.202	0.0101859	0.0130976
							596.388	0.0105039	0.0128298
							596.61	0.0105228	0.012987
							596.795	0.00998742	0.0128732
							596.981	0.0102386	0.0126338
							597.203	0.0104193	0.0129496
							597.388	0.0102072	0.0125636
							597.611	0.0102128	0.0126068
							597.796	0.010083	0.0124393
							597.981	0.00988885	0.0123725
							598.203	0.0102051	0.0124042
							598.389	0.0101331	0.0124083
							598.611	0.010587	0.0124535
							598.796	0.0100226	0.0123664
							598.982	0.00994509	0.0121339
							599.204	0.00995686	0.0121172
							599.389	0.00996869	0.0121321
							599.574	0.010024	0.0122288
							599.796	0.010267	0.0121121
							599.982	0.010532	0.0120898
							600.204	0.0101561	0.0120479
							600.389	0.0101568	0.0121394
							600.611	0.0102694	0.0118109
							600.796	0.00984213	0.0119559
							600.981	0.0102539	0.0121368
							601.203	0.0103564	0.0122602
							601.389	0.0105228	0.0121146
							601.611	0.0104632	0.0122099
							601.796	0.0105952	0.0119845
							601.981	0.0106666	0.0120904
							602.203	0.0104395	0.0120752
							602.388	0.0105904	0.012529
							602.61	0.0105277	0.0120229
							602.795	0.0106912	0.0122596
							602.98	0.0107983	0.0122475
							603.202	0.0107043	0.0125443
							603.387	0.0112557	0.0124024
							603.609	0.0111287	0.0124216
							603.794	0.0110764	0.0125344
							603.979	0.0107939	0.0125078
							604.201	0.0116307	0.0126414
							604.386	0.0113873	0.0125426
							604.608	0.0116708	0.0127533
							604.793	0.0117265	0.012831
							604.978	0.0114444	0.01279
							605.2	0.0112829	0.0128092
							605.385	0.0112918	0.0130862
							605.606	0.0117074	0.0132064
							605.791	0.0116309	0.0131919
							605.976	0.011951	0.0134051
							606.198	0.0120073	0.0134229
							606.383	0.0126677	0.0134601
							606.605	0.0123435	0.0135313
							606.789	0.0121075	0.0138811
							607.011	0.0124277	0.013718
							607.196	0.0124562	0.0139864
							607.381	0.0123967	0.0139875
							607.603	0.0125154	0.0142525
							607.787	0.0127672	0.013983
							608.009	0.0128839	0.0144316
							608.194	0.0127168	0.0144628
							608.379	0.0131409	0.014705
							608.6	0.0131367	0.0148708
							608.785	0.0132659	0.0150732
							609.007	0.0133632	0.0151089
							609.192	0.0135254	0.0152971
							609.376	0.0134777	0.015273
							609.598	0.0136728	0.0155052
							609.783	0.0139037	0.0158616
							610.004	0.0141717	0.015771
							610.189	0.014038	0.0160095
							610.41	0.0141839	0.0161995
							610.595	0.014511	0.0163274
							610.78	0.0145297	0.0165444
							611.001	0.0145905	0.0166781
							611.186	0.0146136	0.0171422
							611.407	0.0147641	0.0168525
							611.592	0.0150092	0.0170092
							611.777	0.0149274	0.0172236
							611.998	0.0151123	0.0175381
							612.183	0.0152419	0.0175256
							612.404	0.0153469	0.0177677
							612.589	0.0156173	0.0177804
							612.81	0.0156467	0.0180368
							612.995	0.0158583	0.0182882
							613.179	0.0161285	0.0186283
							613.4	0.0161434	0.0186629
							613.585	0.0163015	0.0186796
							613.806	0.0168082	0.0190458
							613.991	0.0163159	0.019202
							614.175	0.0166826	0.0194345
							614.397	0.0168165	0.0196462
							614.581	0.0166957	0.0196466
							614.802	0.0174819	0.0197039
							614.987	0.0175175	0.0201235
							615.208	0.0174562	0.0202904
							615.393	0.017769	0.0203896
							615.577	0.0179984	0.0205736
							615.798	0.0182244	0.020798
							615.983	0.0182438	0.0208874
							616.204	0.0183389	0.0211706
							616.388	0.0185879	0.0214572
							616.609	0.0188994	0.0214688
							616.794	0.019064	0.0214754
							616.978	0.0191242	0.0218185
							617.199	0.0194168	0.02211
							617.384	0.0194387	0.0221053
							617.605	0.020021	0.0226324
							617.789	0.0201807	0.0225363
							618.01	0.0201272	0.0227706
							618.194	0.0204417	0.0233028
							618.379	0.0204045	0.0231131
							618.6	0.0208834	0.0234627
							618.784	0.0210708	0.0236574
							619.005	0.0213681	0.0240257
							619.189	0.0212249	0.0241898
							619.41	0.0218677	0.0242321
							619.595	0.0220981	0.0244488
							619.779	0.0224959	0.0245626
							620	0.0227206	0.025006
							620.184	0.0232135	0.0254987
							620.405	0.0233285	0.0256564
							620.589	0.0234766	0.0257678
							620.81	0.0237966	0.0261863
							620.994	0.0244904	0.0262536
							621.178	0.025047	0.0266035
							621.399	0.0248951	0.0270202
							621.583	0.0255277	0.0270352
							621.804	0.0259811	0.0271699
							621.988	0.0265363	0.0278086
							622.209	0.0265686	0.0279006
							622.393	0.0268989	0.0281419
							622.577	0.0272317	0.0285151
							622.798	0.0279931	0.0289968
							622.982	0.0283404	0.0291262
							623.203	0.0290244	0.029509
							623.387	0.029634	0.0298223
							623.607	0.0298381	0.0303439
							623.792	0.0304687	0.0306238
							624.012	0.0304916	0.030867
							624.196	0.030934	0.0311076
							624.38	0.0314021	0.031576
							624.601	0.0321589	0.0317535
							624.785	0.032426	0.0323394
							625.006	0.0329857	0.0325281
							625.189	0.0331105	0.032976
							625.41	0.0337793	0.0333269
							625.594	0.0344301	0.0336689
							625.778	0.0347413	0.0340703
							625.999	0.0354417	0.0346301
							626.182	0.0360251	0.0349752
							626.403	0.0365165	0.0352664
							626.587	0.0369035	0.0354822
							626.808	0.0376218	0.0359327
							626.991	0.0379014	0.0366237
							627.212	0.0384724	0.0369118
							627.396	0.0387694	0.0371049
							627.58	0.0393752	0.0377139
							627.8	0.0398069	0.0377648
							627.984	0.0398145	0.0379063
							628.204	0.0407375	0.0387065
							628.388	0.0410817	0.039212
							628.609	0.0411748	0.0393471
							628.792	0.041828	0.0397518
							629.013	0.0419057	0.0400791
							629.196	0.0420652	0.04038
							629.38	0.042545	0.0406614
							629.601	0.0428558	0.0410071
							629.784	0.0434602	0.0420562
							630.005	0.0435171	0.0420086
							630.188	0.0438775	0.0423634
							630.409	0.0441004	0.0427934
							630.592	0.0444055	0.0430934
							630.812	0.0447773	0.0438317
							630.996	0.0447542	0.0439742
							631.18	0.0450218	0.0441267
							631.4	0.0452199	0.0444611
							631.584	0.0455058	0.0446617
							631.804	0.0450774	0.0451652
							631.987	0.0453414	0.0453653
							632.208	0.0455871	0.0457717
							632.391	0.0452941	0.0460334
							632.611	0.0451075	0.0462696
							632.795	0.0452856	0.0466413
							632.979	0.0451212	0.0472855
							633.199	0.0455166	0.0472756
							633.382	0.0453647	0.0476309
							633.602	0.0453025	0.0479582
							633.786	0.0450446	0.0481976
							634.006	0.0448395	0.0485525
							634.189	0.0444446	0.0487639
							634.409	0.0445414	0.0489431
							634.593	0.0440561	0.049341
							634.813	0.0439749	0.0495344
							634.996	0.043819	0.0496336
							635.18	0.0431615	0.0503411
							635.4	0.0428606	0.0502088
							635.583	0.0424983	0.0505085
							635.803	0.041804	0.0510484
							635.987	0.0416994	0.0510863
							636.207	0.0416414	0.0513026
							636.39	0.0408661	0.0515113
							636.61	0.0405352	0.0517094
							636.793	0.0404882	0.0519877
							637.013	0.0395319	0.0525231
							637.197	0.0396103	0.0522162
							637.38	0.0390289	0.0525258
							637.6	0.0382294	0.0527869
							637.783	0.0377799	0.0530401
							638.003	0.0372295	0.0532122
							638.186	0.0369042	0.0529325
							638.406	0.0364907	0.0537144
							638.589	0.0359056	0.0532005
							638.809	0.0350715	0.0540222
							638.992	0.0348434	0.0536398
							639.212	0.0341244	0.0541273
							639.395	0.0333714	0.0542779
							639.578	0.0332733	0.0540882
							639.798	0.0323249	0.0542183
							639.981	0.0318875	0.0542436
							640.201	0.0313887	0.0542602
							640.384	0.0307036	0.0540367
							640.604	0.030443	0.0542715
							640.787	0.0296982	0.0542959
							641.007	0.029392	0.0537069
							641.19	0.0287935	0.0543417
							641.409	0.0280611	0.0540526
							641.592	0.028009	0.0539186
							641.812	0.0271655	0.0537591
							641.995	0.0265414	0.0533339
							642.178	0.0258429	0.053161
							642.398	0.0255147	0.053017
							642.581	0.0250417	0.0527511
							642.801	0.0245113	0.0525053
							642.983	0.0240526	0.0520511
							643.203	0.023231	0.0516398
							643.386	0.0229441	0.0510758
							643.606	0.0222526	0.0506002
							643.788	0.0219704	0.0502415
							644.008	0.021705	0.049879
							644.191	0.0211794	0.0490505
							644.41	0.0205829	0.048671
							644.593	0.020002	0.048001
							644.813	0.0195053	0.047014
							644.995	0.0188958	0.046438
							645.178	0.018453	0.045806
							645.398	0.0180296	0.0450526
							645.581	0.0177949	0.0439304
							645.8	0.0173741	0.043815
							645.983	0.0169912	0.0426581
							646.202	0.0167977	0.0417317
							646.385	0.0161812	0.0412264
							646.604	0.0156293	0.0401793
							646.787	0.0151716	0.0392319
							647.007	0.0146397	0.0379971
							647.189	0.0148295	0.0373364
							647.409	0.0147488	0.036693
							647.591	0.0140517	0.0358352
							647.811	0.0136383	0.0347643
							647.993	0.0133398	0.0337366
							648.213	0.0127338	0.0327436
							648.395	0.0124686	0.0317059
							648.578	0.0123084	0.030975
							648.797	0.0121138	0.0300861
							648.98	0.0117905	0.029037
							649.199	0.0115736	0.028419
							649.382	0.0108415	0.0273809
							649.601	0.0110003	0.0267467
							649.783	0.0102211	0.0259179
							650.003	0.0104515	0.0246792
							650.185	0.0104046	0.0243347
							650.404	0.00983336	0.0233047
							650.587	0.00950792	0.0224806
							650.806	0.00962413	0.0219259
							650.988	0.00935209	0.0212465
							651.207	0.00879657	0.0205994
							651.39	0.008965	0.0196422
							651.609	0.00819264	0.0187376
							651.792	0.00813854	0.0184959
							652.011	0.00826112	0.0179076
							652.193	0.00820277	0.0171764
							652.412	0.00783844	0.0166589
							652.595	0.00798284	0.0162064
							652.813	0.00761639	0.0153976
							652.996	0.00738022	0.0150497
							653.178	0.00750368	0.0148291
							653.397	0.00696607	0.0136509
							653.58	0.00652557	0.0134394
							653.798	0.00664957	0.0129345
							653.981	0.00662318	0.0123143
							654.2	0.00640484	0.0121179
							654.382	0.00662215	0.0117161
							654.601	0.00609741	0.0111349
							654.783	0.00625943	0.0106951
							655.002	0.00612454	0.0105813
							655.184	0.0058238	0.0102696
							655.403	0.00605917	0.00992419
							655.586	0.00583718	0.0095534
							655.804	0.00561144	0.00927394
							655.987	0.00531435	0.00870385
							656.205	0.00533602	0.00876802
							656.388	0.00505942	0.00821021
							656.606	0.00522376	0.00798332
							656.789	0.00491608	0.00778161
							657.007	0.00462133	0.00732967
							657.189	0.00484379	0.00710275
							657.408	0.00468592	0.00713892
							657.59	0.00436562	0.00687655
							657.809	0.00443006	0.00639746
							657.991	0.00463191	0.00640282
							658.21	0.00432	0.00591393
							658.392	0.00444711	0.00612422
							658.61	0.00416747	0.00558896
							658.793	0.00418075	0.00549542
							659.011	0.0040433	0.0055133
							659.193	0.00394448	0.00516493
							659.412	0.00397707	0.00511792
							659.594	0.00388127	0.00529231
							659.812	0.00381894	0.00494956
							659.994	0.0038445	0.00469791
							660.213	0.00373398	0.00458391
							660.395	0.00382929	0.00471077
							660.613	0.0034915	0.00439715
							660.795	0.0035144	0.00454803
							661.014	0.00359107	0.00434182
							661.196	0.00334282	0.00403166
							661.414	0.0033573	0.00425384
							661.596	0.00358734	0.00409774
							661.814	0.00341104	0.00379396
							661.996	0.00292568	0.0038843
							662.178	0.00319209	0.00377062
							662.397	0.00317165	0.00374558
							662.579	0.00312617	0.00375914
							662.797	0.00334683	0.0036144
							662.979	0.00352176	0.00350367
							663.197	0.00315465	0.00335748
							663.379	0.00302463	0.00345813
							663.597	0.00296445	0.00311605
							663.779	0.00290092	0.00318352
							663.997	0.00313591	0.00310316
							664.179	0.00267271	0.00325195
							664.397	0.00239343	0.00325566
							664.579	0.00304901	0.00300365
							664.797	0.00277277	0.00305572
							664.979	0.00277371	0.00294469
							665.197	0.00241204	0.00295089
							665.379	0.00294631	0.00309442
							665.597	0.00249251	0.00287634
							665.779	0.00269794	0.00291435
							665.997	0.00295664	0.00315806
							666.179	0.00256533	0.0029148
							666.397	0.00250574	0.00273011
							666.615	0.00252773	0.00281155
							666.797	0.00256298	0.00272812
							667.015	0.00232221	0.00264711
							667.196	0.00255591	0.00256719
							667.414	0.00250012	0.00278182
							667.596	0.00188944	0.00250506
							667.814	0.0023946	0.00278825
							667.995	0.0021714	0.00264431
							668.213	0.00209632	0.00246385
							668.395	0.00192842	0.00268002
							668.613	0.00212011	0.00284491
							668.794	0.00231578	0.00256991
							669.012	0.00221532	0.00275538
							669.194	0.0021483	0.00265501
							669.412	0.00256225	0.0024482
							669.593	0.0022161	0.00268461
							669.811	0.00215288	0.0023973
							669.993	0.00217009	0.00265644
							670.21	0.00207843	0.00250008
							670.392	0.00200166	0.0024644
							670.61	0.00280999	0.00252134
							670.791	0.00183162	0.00244525
							671.009	0.0021574	0.00247356
							671.19	0.00174754	0.00256701
							671.408	0.00231812	0.00249274
							671.59	0.00172095	0.00223976
							671.807	0.00222157	0.00291473
							671.989	0.00212985	0.00225237
							672.206	0.00206292	0.00243401
							672.388	0.00185165	0.00242377
							672.605	0.00208416	0.00266362
							672.787	0.00237719	0.00256367
							673.004	0.00214091	0.00276333
							673.186	0.00192041	0.00244244
							673.403	0.0016118	0.00240602
							673.585	0.00150254	0.00255243
							673.802	0.00155589	0.00238178
							673.983	0.00167467	0.00244505
							674.201	0.00198399	0.00229913
							674.382	0.00184441	0.00247616
							674.6	0.00157672	0.0021551
							674.781	0.00193424	0.0025229
							674.999	0.00160356	0.00220344
							675.18	0.00180003	0.00253355
							675.397	0.0016012	0.00254511
							675.615	0.00160837	0.00244961
							675.796	0.00130289	0.00233401
							676.013	0.00142855	0.00228897
							676.194	0.0017063	0.00238509
							676.412	0.0017012	0.00217277
							676.593	0.00208565	0.00236828
							676.81	0.00186589	0.00218574
							676.991	0.00172409	0.0022182
							677.209	0.00160141	0.0023917
							677.39	0.00178732	0.00210805
							677.607	0.00186683	0.00200195
							677.788	0.00170734	0.00237318
							678.005	0.00179414	0.00207994
							678.187	0.00163935	0.00224548
							678.404	0.00142873	0.00248401
							678.585	0.00157111	0.00216241
							678.802	0.00161628	0.00215341
							678.983	0.0015144	0.00217291
							679.2	0.00133205	0.00226218
							679.381	0.00179078	0.00237643
							679.598	0.00153901	0.00193732
							679.779	0.00178196	0.00194473
							679.996	0.00167781	0.00227677
							680.214	0.00167911	0.00209278
							680.395	0.00194209	0.00190145
							680.612	0.00144249	0.00202143
							680.793	0.00153953	0.00208815
							681.01	0.00161853	0.0021119
							681.191	0.00117344	0.00190418
							681.408	0.00128863	0.0018851
							681.588	0.00111549	0.00172738
							681.806	0.00132179	0.00200512
							681.986	0.00132147	0.00190779
							682.203	0.00123796	0.00163074
							682.384	0.00134105	0.00161127
							682.601	0.00176255	0.00166859
							682.782	0.00133977	0.00196235
							682.999	0.00136103	0.00176461
							683.216	0.00103322	0.00180926
							683.397	0.00137454	0.00185949
							683.614	0.00110017	0.00176749
							683.794	0.00139752	0.00131547
							684.011	0.00124317	0.00175481
							684.192	0.00143671	0.00155168
							684.409	0.00121707	0.00154166
							684.589	0.00132341	0.00139108
							684.806	0.00121075	0.00151774
							684.987	0.00126075	0.00158655
							685.204	0.00154533	0.00164657
							685.384	0.00126929	0.00145581
							685.601	0.00135647	0.00175098
							685.782	0.00111015	0.00175327
							685.998	0.00136736	0.00152694
							686.215	0.00143094	0.00149703
							686.396	0.00113119	0.0012408
							686.612	0.00151496	0.00145268
							686.793	0.00141984	0.00133889
							687.01	0.00105364	0.0012983
							687.19	0.00158772	0.00140222
							687.407	0.00136229	0.00138279
							687.587	0.00076101	0.00128663
							687.804	0.00103685	0.00125573
							687.984	0.0010786	0.00137399
							688.201	0.00161404	0.00145358
							688.381	0.00105234	0.00115138
							688.598	0.00072339	0.00119453
							688.815	0.0010422	0.00159314
							688.995	0.00114648	0.00132333
							689.212	0.00103476	0.00124742
							689.392	0.00108577	0.00112966
							689.609	0.00131094	0.00139238
							689.789	0.00101147	0.00108423
							690.005	0.0012126	0.00115546
							690.186	0.00100424	0.00136738
							690.402	0.00136876	0.00103419
							690.582	0.00068955	0.00108458
							690.799	0.00153683	0.0014189
							691.015	0.00117816	0.00121016
							691.196	0.00140521	0.00115634
							691.412	0.00116248	0.0010313
							691.592	0.00059993	0.00101634
							691.808	0.00108954	0.00105524
							691.989	0.00137415	0.00109847
							692.205	0.00090619	0.0010614
							692.385	0.00110875	0.00070518
								0.00117814	0.0011357
								0.00104437	0.00120372
								0.00117506	0.00104904
								0.00100927	0.00106725
								0.00136752	0.00082601
								0.00136328	0.00112765
								0.00091435	0.00082568
								0.00110116	0.00094507
								0.00096431	0.0009038
								0.00087672	0.00090698
								0.00104808	0.00074343
								0.00148293	0.000792
								0.00093687	0.0009356
								0.00094114	0.00074658
								0.00090666	0.00097673
								0.00087969	0.00104073
								0.00077465	0.00066399
								0.00094182	0.00069527
								0.00103685	0.00076001
								0.00087318	0.00078558
								0.00085604	0.00070868
								0.00091225	0.00082555
								0.00060252	0.00080716
								0.00119137	0.00059971
								0.00107453	0.00078151
								0.00089991	0.00077771
								0.00082386	0.00097095
								0.00127314	0.00092275
								0.00057337	0.00058345
								0.00112792	0.00070371
								0.00119993	0.00075455
								0.00084163	0.00034836
								0.00118619	0.00093551
								0.00075253	0.00069462
								0.00112102	0.00050037
								0.00065405	0.0006291
								0.00072749	0.00061504
								0.00059307	0.00068461
								0.00115525	0.00064735
								0.00078025	0.00073879
								0.0011357	0.00076929
								0.00102914	0.00053539
								0.00086844	0.00055095
								0.00075155	0.00069584
								0.00104624	0.00083327
								0.00049932	0.00045635
								0.00069056	0.00067388
								0.00068365	0.00063835
								0.00049776	0.00045011
								0.00067589	0.0006404
								0.00074189	0.00074785
								0.00081974	0.00068956
								0.00092151	0.00057189
								0.00068549	0.00073064
								0.00095067	0.00071286
								0.00072484	0.00060075
								0.00093416	0.00060597
								0.00090081	0.00055156
								0.00068135	0.00043883
								0.00064923	0.00051249
								0.00073309	0.00055778
								0.00075425	0.00047691
								0.00108346	0.00042348
								0.00049903	0.00054943
								0.00096853	0.00073119
								0.00092	0.00053432
								0.00034092	0.00064412
								0.00065271	0.00063402
								0.00079501	0.00053455
								0.00068717	0.00065835
								0.00073449	0.00030001
								0.00071009	0.0006378
								0.00082116	0.00057734
								0.00062179	0.000478
								0.00043879	0.00038841
								0.00041681	0.00039233
								0.00072875	0.00040914
								0.00079588	0.00057157
								0.00072118	0.00049259
								0.00093571	0.00070992
								0.00072741	0.00074245
								0.00070723	0.00053711
								0.00059694	0.00101103
								0.00078062	0.0004685
								0.00053301	0.00056722
								0.00042053	0.00021318
								0.00102889	0.00059648
								0.00066171	0.00053674
								0.00050863	0.00042251
								0.00086925	0.0005552
								0.0005979	0.00046106
								0.00066096	0.0007338
								0.00102627	0.00066554
								0.00050805	0.00058681
								0.00061073	0.00049587
								0.00073526	0.00040896
								0.0007323	0.00051085
								0.00076252	0.00041381
								0.00017891	0.00057586
								0.00053775	0.00064038
								9.7778e-05	0.00032868
								0.00043656	0.00062964
								0.00055486	0.0006932
								0.00067192	0.0004962
								0.00071007	0.00071938
								0.000445	0.00050452
								0.0004632	0.00042531
								0.00055598	0.00035944
								0.00056233	0.00056827
								0.00062477	0.00029561
								0.00031879	0.00042192
								0.00024625	0.00024054
								0.00026493	0.00036016
								0.00055785	0.00057356
								0.00036146	0.00044099
								0.00028325	0.00052929
								0.00045945	0.00060802
								0.00025424	0.00044956
								0.00056371	0.00048692
								0.00072239	0.00027983
								0.00048655	0.00059048
								0.00080167	0.00066512
								0.00017825	0.00066551
								0.00082381	0.00062917
								0.00030648	0.00051501
								0.00057742	0.00059395
								0.00039289	0.00054052
								0.00076753	0.00055442
								0.00046048	0.00036848
								0.00037754	0.00044171
								0.00032758	0.00056404
								0.00039774	0.00054959
								0.00030843	0.00050698
								0.00046286	0.00064948
								0.00042562	0.00038435
								0.00056556	0.00061621

## Sheet: Fig3e
wavelength /nm	Pchlide -TX-100	wavelength / nm	holoprotein	wavelength / nm	Pchlide+TX-100	wavelength / nm	Pchlide fully bound
499.998	0.162107	499.986	0.14169	499.999	0.0252424	499.999	0.0220014
500.984	0.151885	501.01	0.1394	500.189	0.0258157	500.189	0.0218863
502.007	0.143476	501.995	0.13757	500.378	0.0251962	500.378	0.0216508
502.992	0.136364	503.018	0.13573	500.568	0.0244811	500.568	0.0212977
504.015	0.129191	504.003	0.13261	500.795	0.0255543	500.795	0.0218396
505	0.124045	504.988	0.13206	500.985	0.0253198	500.985	0.0217639
505.985	0.11781	506.01	0.12787	501.175	0.0244603	501.175	0.0214211
507.007	0.112294	506.994	0.12524	501.402	0.025913	501.402	0.0222911
507.991	0.107604	508.016	0.12419	501.591	0.0248579	501.591	0.0210104
509.013	0.103223	509	0.1223	501.781	0.0256614	501.781	0.0212615
509.997	0.0991846	509.984	0.12001	501.971	0.0253081	501.971	0.0218356
511.018	0.0953392	511.005	0.12081	502.198	0.0246028	502.198	0.0206584
512.001	0.0926909	511.988	0.11833	502.387	0.0253506	502.387	0.0215266
512.985	0.0895682	513.009	0.11444	502.577	0.0248763	502.577	0.0213657
514.005	0.0861056	513.992	0.11144	502.804	0.0250777	502.804	0.020761
514.988	0.082813	515.012	0.10999	502.994	0.0250668	502.994	0.0218154
516.008	0.0810866	515.995	0.10823	503.183	0.0252905	503.183	0.0213801
516.99	0.0788568	517.014	0.11065	503.373	0.024851	503.373	0.0214166
518.01	0.0767345	517.996	0.11043	503.6	0.025756	503.6	0.0226246
518.992	0.0758472	519.016	0.11046	503.789	0.0245519	503.789	0.0216829
520.011	0.0737269	519.997	0.1081	503.979	0.0263631	503.979	0.0219588
520.993	0.0722615	521.016	0.10604	504.168	0.0266189	504.168	0.0214724
522.012	0.0707419	521.997	0.09946	504.396	0.0259192	504.396	0.022406
522.993	0.0691418	523.016	0.08721	504.585	0.0251899	504.585	0.0216066
524.011	0.0678254	523.997	0.06707	504.774	0.0248774	504.774	0.0218254
524.992	0.0675829	525.015	0.04786	505.002	0.0253801	505.002	0.021864
526.01	0.0669002	525.995	0.04206	505.191	0.0248532	505.191	0.0214015
526.99	0.0666609	527.013	0.05891	505.38	0.024326	505.38	0.0223545
528.007	0.064881	527.992	0.08423	505.57	0.0252468	505.57	0.0220853
528.987	0.0645216	529.01	0.08469	505.797	0.0251642	505.797	0.0217687
530.004	0.0649827	529.989	0.07571	505.986	0.0249799	505.986	0.0213083
530.983	0.0653957	531.006	0.08101	506.176	0.025627	506.176	0.022158
532	0.0646511	531.985	0.09754	506.403	0.0246063	506.403	0.0218987
533.016	0.0648382	533.001	0.09948	506.592	0.0246618	506.592	0.0220981
533.995	0.0660542	534.017	0.09981	506.782	0.0253021	506.782	0.0220973
535.011	0.0662097	534.995	0.10726	506.971	0.0249108	506.971	0.0218063
535.989	0.0657686	536.011	0.10752	507.198	0.025282	507.198	0.0220909
537.005	0.0674002	536.989	0.09816	507.387	0.0248464	507.387	0.0221495
537.982	0.0672689	538.004	0.07721	507.577	0.0255134	507.577	0.0216714
538.997	0.0678654	539.019	0.07507	507.804	0.0252535	507.804	0.0217727
540.012	0.068999	539.995	0.09336	507.993	0.0251977	507.993	0.0220304
540.989	0.0698518	541.01	0.10717	508.182	0.0252937	508.182	0.0224693
542.003	0.0709082	541.987	0.11455	508.372	0.0258914	508.372	0.0223301
543.018	0.070051	543.001	0.1165	508.599	0.0259859	508.599	0.0219376
543.994	0.0710156	544.014	0.11714	508.788	0.0259508	508.788	0.022364
545.008	0.0713247	544.99	0.1192	508.977	0.0255002	508.977	0.0229575
545.983	0.0721463	546.004	0.12227	509.204	0.0240974	509.204	0.0226829
546.996	0.0721782	547.017	0.12507	509.394	0.0250162	509.394	0.0221525
548.009	0.0729135	547.992	0.1277	509.583	0.0251007	509.583	0.022992
548.985	0.0729704	549.004	0.1262	509.772	0.0277542	509.772	0.0227849
549.997	0.073428	550.017	0.12486	509.999	0.02615	509.999	0.0224511
551.009	0.0736088	550.991	0.127	510.188	0.0260704	510.188	0.0223189
551.984	0.0730296	552.003	0.12703	510.377	0.0256613	510.377	0.0229393
552.995	0.0734827	553.015	0.12863	510.604	0.0255752	510.604	0.0225805
554.007	0.0724081	553.989	0.13005	510.793	0.0259388	510.793	0.0227361
555.018	0.0727652	555	0.12998	510.983	0.0255442	510.983	0.0223282
555.992	0.0719333	556.011	0.12896	511.172	0.025775	511.172	0.0226092
557.002	0.0711999	556.984	0.12962	511.399	0.0251921	511.399	0.0224704
558.013	0.0714192	557.994	0.12891	511.588	0.0251365	511.588	0.0225934
558.986	0.0700492	559.004	0.12934	511.777	0.0252657	511.777	0.0215451
559.996	0.0706357	560.014	0.1274	512.004	0.0258637	512.004	0.0220482
561.006	0.0698548	560.986	0.12682	512.193	0.0268746	512.193	0.0226533
562.015	0.0701326	561.996	0.12719	512.382	0.0261338	512.382	0.02277
562.987	0.0694052	563.005	0.12674	512.571	0.0256555	512.571	0.0226425
563.996	0.0688598	564.014	0.12662	512.798	0.0253548	512.798	0.0222656
565.005	0.0694397	564.985	0.12578	512.987	0.0267225	512.987	0.0234166
566.014	0.0685042	565.994	0.12743	513.176	0.0261351	513.176	0.0229624
566.984	0.0693634	567.002	0.12713	513.403	0.0254129	513.403	0.0229757
567.992	0.069493	568.01	0.12836	513.592	0.0266875	513.592	0.0225605
569	0.069729	569.018	0.12707	513.781	0.0257584	513.781	0.0231499
570.008	0.0703496	569.988	0.12825	513.97	0.0270728	513.97	0.0232065
571.015	0.0704439	570.995	0.1306	514.197	0.0272331	514.197	0.0227932
571.985	0.0716022	572.002	0.13197	514.386	0.0268308	514.386	0.0228154
572.992	0.0726902	573.009	0.13401	514.575	0.0272026	514.575	0.0231552
573.998	0.0743934	574.015	0.13663	514.802	0.0264579	514.802	0.0231379
575.005	0.0748636	574.984	0.14062	514.991	0.0272874	514.991	0.0230292
576.011	0.076685	575.99	0.14211	515.18	0.0283989	515.18	0.0233913
577.016	0.077393	576.995	0.14503	515.369	0.0277992	515.369	0.0239777
577.985	0.0788929	578.001	0.14601	515.596	0.0271831	515.596	0.0234193
578.99	0.0804693	579.006	0.14659	515.784	0.0289611	515.784	0.0247689
579.995	0.0829745	580.011	0.15071	515.973	0.0277112	515.973	0.024402
581	0.0835267	581.016	0.14971	516.2	0.0288043	516.2	0.0242679
582.005	0.0862886	581.983	0.15192	516.389	0.027596	516.389	0.0241504
583.009	0.0863101	582.987	0.15251	516.578	0.0285739	516.578	0.0245556
584.013	0.0875893	583.991	0.14695	516.805	0.0283441	516.805	0.024823
585.017	0.0882759	584.995	0.14578	516.994	0.0270747	516.994	0.0242676
585.983	0.0895144	585.998	0.14549	517.182	0.0280889	517.182	0.025183
586.986	0.0909684	587.001	0.14429	517.371	0.0284418	517.371	0.0253211
587.989	0.0907224	588.004	0.14399	517.598	0.0281804	517.598	0.0246702
588.992	0.0907071	589.007	0.14313	517.787	0.0289551	517.787	0.0252798
589.995	0.0908636	590.009	0.14034	517.976	0.0286101	517.976	0.0258585
590.997	0.0896322	591.011	0.13798	518.202	0.0285221	518.202	0.0264839
591.999	0.0899925	592.013	0.1354	518.391	0.0293439	518.391	0.0264788
593.001	0.088631	593.015	0.1349	518.58	0.0296607	518.58	0.0263456
594.002	0.0887342	594.016	0.13009	518.769	0.0292576	518.769	0.0265269
595.003	0.088112	595.017	0.12818	518.995	0.0286441	518.995	0.0265846
596.004	0.0860629	596.018	0.13157	519.184	0.0295104	519.184	0.026884
597.005	0.0841096	597.018	0.1328	519.373	0.0291358	519.373	0.0270681
598.005	0.0836202	597.982	0.13286	519.6	0.0305085	519.6	0.0276994
599.005	0.0827606	598.982	0.12925	519.788	0.0303747	519.788	0.0282265
600.005	0.0809744	600.018	0.12609	519.977	0.0294061	519.977	0.0273403
601.005	0.0787333	601.018	0.12026	520.204	0.0310754	520.204	0.0283294
602.004	0.0782282	602.017	0.11988	520.392	0.0304207	520.392	0.0278972
603.003	0.0784512	603.016	0.1231	520.581	0.030652	520.581	0.0285136
604.002	0.0761642	604.015	0.12356	520.77	0.0301688	520.77	0.0281248
605.001	0.0760636	605.013	0.12459	520.996	0.0312036	520.996	0.0288346
605.999	0.0755669	606.011	0.12636	521.185	0.030752	521.185	0.0283174
606.997	0.0754913	607.009	0.12029	521.374	0.0322729	521.374	0.0291494
607.995	0.074244	608.007	0.12653	521.6	0.0315334	521.6	0.0296318
608.992	0.0756849	609.004	0.12884	521.789	0.0320488	521.789	0.0289009
609.99	0.0750595	610.001	0.13399	521.978	0.0329418	521.978	0.030515
610.987	0.0762719	610.998	0.13946	522.204	0.0318096	522.204	0.0302952
611.983	0.0765409	611.995	0.14331	522.393	0.0328491	522.393	0.0304307
613.017	0.0783417	612.991	0.14491	522.582	0.0327563	522.582	0.0312717
614.013	0.0790797	613.987	0.14619	522.77	0.0330951	522.77	0.0306754
615.009	0.0812025	614.983	0.15017	522.997	0.0329876	522.997	0.0310594
616.004	0.0820642	616.015	0.15556	523.185	0.0323569	523.185	0.0311204
617	0.0848417	617.01	0.15763	523.374	0.0328584	523.374	0.0317261
617.995	0.0874118	618.005	0.15813	523.6	0.0338653	523.6	0.032407
618.989	0.0904214	619	0.16287	523.789	0.0344003	523.789	0.0332761
619.984	0.0930984	619.994	0.16773	523.977	0.033853	523.977	0.0324501
621.015	0.0973512	620.989	0.1698	524.204	0.0336899	524.204	0.0324826
622.009	0.101413	621.982	0.17551	524.392	0.0355064	524.392	0.0332956
623.003	0.106352	623.013	0.18136	524.581	0.0347092	524.581	0.033213
623.996	0.111162	624.006	0.18385	524.769	0.0341806	524.769	0.0334613
624.989	0.116663	624.999	0.18913	524.996	0.0363509	524.996	0.0339154
625.982	0.122292	625.992	0.19604	525.184	0.0351266	525.184	0.0338978
627.011	0.128047	626.984	0.20188	525.373	0.035637	525.373	0.0348512
628.004	0.133472	628.013	0.208	525.599	0.0356359	525.599	0.0349653
628.996	0.139821	629.005	0.21361	525.788	0.0369551	525.788	0.0356325
629.987	0.148256	629.997	0.21728	525.976	0.035541	525.976	0.0350012
631.016	0.155937	630.988	0.22026	526.202	0.037302	526.202	0.0359072
632.007	0.162586	632.016	0.22329	526.391	0.0364541	526.391	0.0358061
632.998	0.168633	633.006	0.22739	526.58	0.0371246	526.58	0.0363155
633.989	0.176313	633.997	0.23013	526.806	0.0378498	526.806	0.0368439
635.016	0.183652	634.987	0.23131	526.994	0.037623	526.994	0.0373704
636.006	0.190113	636.014	0.23072	527.183	0.0382306	527.183	0.0378631
636.995	0.19689	637.004	0.22232	527.371	0.0378491	527.371	0.0376999
637.985	0.202123	637.993	0.22906	527.597	0.0390842	527.597	0.0382396
639.011	0.208428	638.982	0.2285	527.786	0.0394605	527.786	0.0387927
640	0.214325	640.007	0.2228	527.974	0.0385606	527.974	0.0393598
640.988	0.218721	640.996	0.22009	528.2	0.0405614	528.2	0.0385775
642.013	0.22106	641.984	0.21938	528.389	0.0401352	528.389	0.0389977
643.001	0.22585	643.009	0.21434	528.577	0.0393716	528.577	0.0392433
643.989	0.227748	643.996	0.20994	528.803	0.0392272	528.803	0.0396558
645.013	0.230209	644.984	0.20744	528.992	0.0405236	528.992	0.0399917
646	0.233239	646.007	0.20247	529.18	0.0410741	529.18	0.039529
646.987	0.234462	646.994	0.19469	529.406	0.04094	529.406	0.0407469
648.011	0.234221	648.017	0.18537	529.595	0.0404118	529.595	0.0413597
648.997	0.233674	649.004	0.17953	529.783	0.0403424	529.783	0.0415941
649.983	0.23284	649.99	0.17422	529.971	0.0406324	529.971	0.0418666
651.005	0.2322	651.012	0.16936	530.197	0.0411717	530.197	0.0424157
651.991	0.229907	651.997	0.1611	530.386	0.0422578	530.386	0.042879
653.013	0.226143	652.982	0.15865	530.574	0.0428036	530.574	0.04267
653.997	0.223482	654.003	0.14874	530.8	0.0426825	530.8	0.0433991
654.982	0.219237	654.988	0.14474	530.988	0.0442733	530.988	0.0431731
656.003	0.213575	656.009	0.14108	531.177	0.0434951	531.177	0.043615
656.987	0.208434	656.992	0.13257	531.403	0.043978	531.403	0.0445939
658.007	0.20161	658.012	0.12912	531.591	0.0454034	531.591	0.0440865
658.99	0.194503	658.996	0.12696	531.779	0.0445031	531.779	0.0448555
660.01	0.186729	660.015	0.12598	532.005	0.0447125	532.005	0.0452288
660.993	0.179024	660.998	0.12678	532.193	0.0462884	532.193	0.0455704
662.012	0.169297	662.017	0.11928	532.381	0.0456576	532.381	0.0456867
662.994	0.160674	662.999	0.11795	532.607	0.0457709	532.607	0.0461909
664.013	0.152464	664.017	0.12095	532.796	0.0456938	532.796	0.0458829
664.994	0.142687	664.999	0.12061	532.984	0.0471422	532.984	0.0460316
666.012	0.13175	666.016	0.11612	533.172	0.0464939	533.172	0.0476324
666.993	0.124721	666.997	0.11066	533.398	0.0457032	533.398	0.0470784
668.01	0.116835	668.014	0.11135	533.586	0.0481148	533.586	0.0468108
668.99	0.108093	668.994	0.11155	533.774	0.0464379	533.774	0.0467227
670.007	0.100935	670.011	0.10511	534	0.0468047	534	0.0479203
670.987	0.0934401	670.99	0.10229	534.188	0.0482894	534.188	0.0478751
672.003	0.0866564	672.006	0.10784	534.376	0.0471059	534.376	0.0483723
672.982	0.081858	672.985	0.10135	534.602	0.0469525	534.602	0.0484994
673.997	0.0759976	674	0.09552	534.79	0.0474706	534.79	0.0492039
675.012	0.0692144	675.015	0.09968	534.979	0.0484726	534.979	0.0495425
675.99	0.065029	675.993	0.0935	535.204	0.0484731	535.204	0.0498378
677.005	0.0607819	677.008	0.09239	535.393	0.0487744	535.393	0.0496759
677.982	0.0578916	677.985	0.09156	535.581	0.0495413	535.581	0.0495233
678.996	0.0520872	678.999	0.09208	535.807	0.0508137	535.807	0.050523
680.01	0.0489829	680.012	0.09835	535.995	0.0490324	535.995	0.0501972
680.986	0.0459302	680.989	0.09938	536.183	0.0500514	536.183	0.0506487
681.999	0.0435378	682.001	0.09619	536.371	0.0503988	536.371	0.0510864
683.011	0.0405023	683.013	0.09385	536.596	0.051901	536.596	0.0508284
683.987	0.0381713	683.989	0.09847	536.784	0.0508627	536.784	0.0511588
684.999	0.0344061	685.001	0.10509	536.972	0.0519034	536.972	0.0511306
686.011	0.0317376	686.012	0.09902	537.198	0.0498174	537.198	0.0514632
686.986	0.0302639	686.987	0.09554	537.386	0.0509589	537.386	0.0508099
687.996	0.0277077	687.998	0.091	537.574	0.0501042	537.574	0.0513632
689.007	0.0262483	689.008	0.08673	537.8	0.0500626	537.8	0.0512217
690.017	0.0243905	690.018	0.08634	537.988	0.0515727	537.988	0.0516128
690.991	0.0243091	690.991	0.07698	538.176	0.0514235	538.176	0.0522594
692	0.0218232	692.001	0.07718	538.402	0.0515307	538.402	0.0523384
693.009	0.0208866	693.01	0.07225	538.59	0.0526077	538.59	0.0517675
693.982	0.0211611	693.983	0.07165	538.778	0.0522099	538.778	0.052262
694.991	0.0186826	694.991	0.06685	539.003	0.0518004	539.003	0.0522811
695.999	0.0178808	695.999	0.06423	539.191	0.0519196	539.191	0.052817
697.007	0.0173903	697.007	0.05757	539.379	0.0517335	539.379	0.0520296
698.014	0.0172019	698.014	0.05836	539.605	0.0510473	539.605	0.0525237
698.986	0.015892	698.985	0.06382	539.793	0.0516331	539.793	0.0527211
699.992	0.015161	699.992	0.06471	539.98	0.0535991	539.98	0.0527278
				540.206	0.0517981	540.206	0.0525355
				540.394	0.0526476	540.394	0.0527485
				540.582	0.0520592	540.582	0.0527102
				540.807	0.0522227	540.807	0.0526404
				540.995	0.0516246	540.995	0.0527557
				541.183	0.0520617	541.183	0.052524
				541.371	0.0521106	541.371	0.0527455
				541.596	0.0540622	541.596	0.0525972
				541.784	0.0529303	541.784	0.0526167
				541.972	0.0526113	541.972	0.0531512
				542.197	0.0510092	542.197	0.052351
				542.385	0.0509978	542.385	0.0520529
				542.573	0.0513691	542.573	0.0518238
				542.798	0.052618	542.798	0.0517489
				542.986	0.0517428	542.986	0.0523777
				543.174	0.0514339	543.174	0.0519541
				543.399	0.0522834	543.399	0.0518217
				543.587	0.0532695	543.587	0.0519156
				543.775	0.0513728	543.775	0.0524561
				544	0.0507762	544	0.0515101
				544.188	0.0515533	544.188	0.0518283
				544.376	0.050946	544.376	0.0517132
				544.601	0.0511393	544.601	0.0510116
				544.789	0.0514461	544.789	0.051365
				544.976	0.0500562	544.976	0.0514405
				545.202	0.0504015	545.202	0.0514725
				545.389	0.0511094	545.389	0.0502866
				545.577	0.0521061	545.577	0.0510906
				545.802	0.04951	545.802	0.0505695
				545.99	0.0515195	545.99	0.0502389
				546.178	0.049799	546.178	0.0500405
				546.403	0.0508731	546.403	0.0506653
				546.591	0.0507281	546.591	0.0508876
				546.778	0.0505967	546.778	0.0499447
				547.003	0.0506519	547.003	0.0503629
				547.191	0.0495012	547.191	0.0497866
				547.378	0.0503263	547.378	0.0495397
				547.604	0.0513444	547.604	0.050177
				547.791	0.0506729	547.791	0.0487874
				547.979	0.0501545	547.979	0.0496077
				548.204	0.0493504	548.204	0.0494871
				548.391	0.0514346	548.391	0.0497204
				548.579	0.049489	548.579	0.0498604
				548.804	0.0494395	548.804	0.0494864
				548.991	0.0496868	548.991	0.0480751
				549.179	0.0497932	549.179	0.0491536
				549.404	0.0510413	549.404	0.0486386
				549.592	0.0505931	549.592	0.0488295
				549.779	0.0493402	549.779	0.0493632
				550.004	0.0491069	550.004	0.0482117
				550.192	0.0499535	550.192	0.0488583
				550.379	0.0487486	550.379	0.0485891
				550.604	0.0493773	550.604	0.0482079
				550.792	0.0488894	550.792	0.0475566
				550.979	0.0491435	550.979	0.0476862
				551.204	0.0505608	551.204	0.0484475
				551.391	0.0501115	551.391	0.047934
				551.579	0.0493736	551.579	0.04772
				551.804	0.0503182	551.804	0.0476932
				551.991	0.0502069	551.991	0.0475901
				552.178	0.0492836	552.178	0.0480718
				552.403	0.0495237	552.403	0.0476947
				552.591	0.0496569	552.591	0.0474949
				552.778	0.0504776	552.778	0.0468493
				553.003	0.0513519	553.003	0.047132
				553.19	0.0493633	553.19	0.0468178
				553.378	0.0523405	553.378	0.0470054
				553.602	0.0502876	553.602	0.0467277
				553.79	0.0502059	553.79	0.0472091
				553.977	0.050339	553.977	0.0470055
				554.202	0.0507055	554.202	0.0463821
				554.389	0.0517344	554.389	0.0469815
				554.576	0.0511454	554.576	0.0467911
				554.801	0.0510137	554.801	0.0467399
				554.988	0.0516636	554.988	0.0476016
				555.176	0.0507516	555.176	0.0467111
				555.4	0.0510632	555.4	0.0468821
				555.588	0.0499842	555.588	0.0471532
				555.775	0.0509481	555.775	0.047181
				556	0.0525609	556	0.0473838
				556.187	0.0514319	556.187	0.0469269
				556.374	0.0508501	556.374	0.0467023
				556.599	0.0532257	556.599	0.0476236
				556.786	0.0519332	556.786	0.0463353
				556.973	0.0520004	556.973	0.0476113
				557.197	0.0539613	557.197	0.0482772
				557.385	0.0533383	557.385	0.0476321
				557.572	0.0562	557.572	0.0481768
				557.796	0.0521667	557.796	0.0475316
				557.984	0.0543985	557.984	0.0472738
				558.208	0.0548066	558.208	0.0475011
				558.395	0.0532798	558.395	0.0479318
				558.582	0.0541766	558.582	0.0483872
				558.807	0.054041	558.807	0.0482836
				558.994	0.0539921	558.994	0.0488995
				559.181	0.0546504	559.181	0.0485025
				559.405	0.0543763	559.405	0.0495411
				559.593	0.0554662	559.593	0.0488667
				559.78	0.0559716	559.78	0.0503072
				560.004	0.0549273	560.004	0.049412
				560.191	0.0543915	560.191	0.0503643
				560.378	0.0561032	560.378	0.0499449
				560.603	0.0563588	560.603	0.0506131
				560.79	0.0563018	560.79	0.0494578
				560.977	0.0575048	560.977	0.0503386
				561.201	0.0578082	561.201	0.0504006
				561.388	0.0567666	561.388	0.0503339
				561.575	0.0578784	561.575	0.0518748
				561.799	0.0579816	561.799	0.0507986
				561.986	0.0570216	561.986	0.0511878
				562.173	0.0595375	562.173	0.0510747
				562.398	0.0595408	562.398	0.0528105
				562.585	0.0578233	562.585	0.0522292
				562.809	0.0590738	562.809	0.0515427
				562.996	0.05831	562.996	0.0522964
				563.183	0.0584435	563.183	0.0537454
				563.407	0.0597419	563.407	0.0523476
				563.594	0.0607142	563.594	0.0531887
				563.781	0.0605914	563.781	0.0538331
				564.005	0.0602109	564.005	0.0545206
				564.192	0.0617536	564.192	0.0551149
				564.379	0.0620565	564.379	0.0547993
				564.603	0.0625783	564.603	0.0550525
				564.79	0.0628327	564.79	0.0539536
				564.976	0.061361	564.976	0.0556017
				565.201	0.0623983	565.201	0.0555923
				565.388	0.0634032	565.388	0.0564965
				565.574	0.0648751	565.574	0.0557451
				565.798	0.063829	565.798	0.0565621
				565.985	0.0635649	565.985	0.0572332
				566.172	0.0638283	566.172	0.0569454
				566.396	0.0647309	566.396	0.0576831
				566.583	0.0664781	566.583	0.0583256
				566.807	0.0663172	566.807	0.0574488
				566.994	0.0655172	566.994	0.0580304
				567.18	0.067378	567.18	0.0594927
				567.404	0.0662983	567.404	0.0591842
				567.591	0.0681311	567.591	0.0599832
				567.778	0.0668912	567.778	0.059509
				568.002	0.0680753	568.002	0.0592768
				568.188	0.0680635	568.188	0.0604162
				568.375	0.0700537	568.375	0.0601464
				568.599	0.0687123	568.599	0.0609677
				568.786	0.0709011	568.786	0.0612797
				568.972	0.0702485	568.972	0.062092
				569.196	0.0724942	569.196	0.0628394
				569.383	0.0711287	569.383	0.0628715
				569.607	0.0722788	569.607	0.0630545
				569.793	0.0722975	569.793	0.0634121
				569.98	0.0718495	569.98	0.0631875
				570.204	0.0730382	570.204	0.0640526
				570.391	0.0738933	570.391	0.0643865
				570.577	0.0733652	570.577	0.0646946
				570.801	0.0742961	570.801	0.065545
				570.987	0.0758116	570.987	0.0649635
				571.174	0.077367	571.174	0.0666064
				571.398	0.0748675	571.398	0.0669827
				571.584	0.0768577	571.584	0.0662853
				571.808	0.0774159	571.808	0.067056
				571.995	0.0783497	571.995	0.0669203
				572.181	0.0773545	572.181	0.0675402
				572.405	0.0796832	572.405	0.067911
				572.591	0.0782128	572.591	0.068227
				572.778	0.0805327	572.778	0.0685467
				573.002	0.0820007	573.002	0.0697836
				573.188	0.082308	573.188	0.069429
				573.375	0.0809838	573.375	0.0709152
				573.598	0.0810444	573.598	0.0700457
				573.785	0.0836444	573.785	0.0710011
				574.008	0.0831842	574.008	0.0712971
				574.195	0.0837304	574.195	0.0709522
				574.381	0.0828378	574.381	0.0726622
				574.605	0.0846578	574.605	0.0724364
				574.791	0.0854815	574.791	0.0716898
				574.978	0.0865935	574.978	0.0729378
				575.201	0.0864809	575.201	0.0730527
				575.388	0.0871628	575.388	0.0733658
				575.574	0.0875583	575.574	0.0739832
				575.798	0.0884278	575.798	0.0751493
				575.984	0.0884835	575.984	0.0753646
				576.207	0.0892328	576.207	0.0753146
				576.394	0.0913358	576.394	0.0758289
				576.58	0.0890642	576.58	0.0758258
				576.803	0.0907829	576.803	0.0755154
				576.99	0.0912609	576.99	0.0758905
				577.176	0.0915755	577.176	0.0764964
				577.399	0.0910193	577.399	0.0771334
				577.586	0.0910332	577.586	0.0773487
				577.809	0.0916849	577.809	0.0777291
				577.995	0.0918997	577.995	0.0785748
				578.182	0.0922983	578.182	0.0781423
				578.405	0.0940164	578.405	0.0801244
				578.591	0.0932818	578.591	0.0786245
				578.777	0.0928657	578.777	0.0794728
				579.001	0.0940276	579.001	0.0794203
				579.187	0.0941534	579.187	0.0799928
				579.373	0.0931688	579.373	0.0801072
				579.596	0.0946324	579.596	0.080558
				579.783	0.0946111	579.783	0.080768
				580.006	0.095136	580.006	0.0807789
				580.192	0.0947591	580.192	0.0807963
				580.378	0.093026	580.378	0.0820703
				580.602	0.095523	580.602	0.081858
				580.788	0.0941872	580.788	0.0823372
				580.974	0.0932537	580.974	0.0807409
				581.197	0.0927443	581.197	0.0816721
				581.383	0.0953788	581.383	0.0826706
				581.606	0.0936759	581.606	0.0819181
				581.792	0.0927245	581.792	0.0835026
				581.978	0.0935248	581.978	0.0819754
				582.202	0.0933082	582.202	0.0828328
				582.388	0.0920279	582.388	0.0823401
				582.574	0.0927145	582.574	0.0830376
				582.797	0.0913131	582.797	0.0831295
				582.983	0.0912503	582.983	0.0834109
				583.206	0.0892232	583.206	0.083464
				583.392	0.0906153	583.392	0.0827098
				583.578	0.0896707	583.578	0.0836677
				583.801	0.0880559	583.801	0.0825393
				583.987	0.0885082	583.987	0.0827636
				584.21	0.0884897	584.21	0.0830402
				584.396	0.0874834	584.396	0.0832912
				584.582	0.0876529	584.582	0.0830605
				584.805	0.086796	584.805	0.0823516
				584.991	0.0854458	584.991	0.0820268
				585.177	0.0861999	585.177	0.0827672
				585.4	0.0836391	585.4	0.0813178
				585.586	0.083385	585.586	0.0816458
				585.809	0.0834321	585.809	0.0822299
				585.995	0.0819443	585.995	0.0820667
				586.18	0.0821997	586.18	0.0813728
				586.403	0.079951	586.403	0.0813737
				586.589	0.0803502	586.589	0.0812873
				586.775	0.0817418	586.775	0.0808417
				586.998	0.0787738	586.998	0.0806487
				587.184	0.0803883	587.184	0.0803816
				587.407	0.0781379	587.407	0.0799078
				587.592	0.0775068	587.592	0.0802517
				587.778	0.0767122	587.778	0.0789225
				588.001	0.0746962	588.001	0.0778185
				588.187	0.0740299	588.187	0.0791401
				588.41	0.0746895	588.41	0.0784684
				588.596	0.0720235	588.596	0.0777606
				588.781	0.0729926	588.781	0.0770357
				589.004	0.0725531	589.004	0.0769703
				589.19	0.0716348	589.19	0.0757972
				589.375	0.0700625	589.375	0.0759689
				589.598	0.0709542	589.598	0.0751252
				589.784	0.0692131	589.784	0.0753402
				590.007	0.067665	590.007	0.074289
				590.192	0.0689421	590.192	0.0741458
				590.378	0.0669051	590.378	0.0731672
				590.601	0.0671266	590.601	0.0729302
				590.786	0.0654115	590.786	0.072414
				591.009	0.0643269	591.009	0.0715826
				591.195	0.0651921	591.195	0.0711995
				591.38	0.0631804	591.38	0.0697696
				591.603	0.0630132	591.603	0.0695735
				591.788	0.0611985	591.788	0.0692099
				591.974	0.0623835	591.974	0.0688748
				592.197	0.0604383	592.197	0.0667089
				592.382	0.0612859	592.382	0.0677775
				592.605	0.0601338	592.605	0.0662974
				592.79	0.062114	592.79	0.0665358
				592.976	0.0589404	592.976	0.0648581
				593.198	0.0576559	593.198	0.06483
				593.384	0.0587321	593.384	0.064784
				593.607	0.0563142	593.607	0.0624244
				593.792	0.0575218	593.792	0.063579
				593.977	0.0562582	593.977	0.0621169
				594.2	0.0555546	594.2	0.0617496
				594.385	0.0561824	594.385	0.0618951
				594.608	0.0573334	594.608	0.0606552
				594.793	0.0560734	594.793	0.0598374
				594.979	0.0557551	594.979	0.0600606
				595.201	0.0552048	595.201	0.0590849
				595.387	0.0527991	595.387	0.0588043
				595.609	0.056091	595.609	0.0586704
				595.795	0.0534136	595.795	0.0584383
				595.98	0.054024	595.98	0.0574589
				596.202	0.0524573	596.202	0.0564706
				596.388	0.054095	596.388	0.055316
				596.61	0.0541925	596.61	0.055994
				596.795	0.0514352	596.795	0.0555032
				596.981	0.0527287	596.981	0.054471
				597.203	0.0536592	597.203	0.0558327
				597.388	0.0525672	597.388	0.0541685
				597.611	0.052596	597.611	0.0543547
				597.796	0.0519275	597.796	0.0536323
				597.981	0.0509276	597.981	0.0533443
				598.203	0.0525565	598.203	0.0534812
				598.389	0.0521856	598.389	0.0534989
				598.611	0.0545231	598.611	0.0536938
				598.796	0.0516163	598.796	0.053318
				598.982	0.0512172	598.982	0.0523156
				599.204	0.0512778	599.204	0.0522436
				599.389	0.0513387	599.389	0.0523079
				599.574	0.0516235	599.574	0.0527248
				599.796	0.0528749	599.796	0.0522218
				599.982	0.0542398	599.982	0.0521254
				600.204	0.0523041	600.204	0.0519448
				600.389	0.0523075	600.389	0.0523395
				600.611	0.0528877	600.611	0.0509232
				600.796	0.050687	600.796	0.051548
				600.981	0.0528074	600.981	0.0523283
				601.203	0.0533355	601.203	0.05286
				601.389	0.0541925	601.389	0.0522324
				601.611	0.0538855	601.611	0.0526433
				601.796	0.0545653	601.796	0.0516715
				601.981	0.0549328	601.981	0.0521281
				602.203	0.0537636	602.203	0.0520627
				602.388	0.0545406	602.388	0.0540193
				602.61	0.0542175	602.61	0.051837
				602.795	0.0550595	602.795	0.0528577
				602.98	0.0556115	602.98	0.0528054
				603.202	0.0551273	603.202	0.0540852
				603.387	0.0579666	603.387	0.0534732
				603.609	0.0573126	603.609	0.0535563
				603.794	0.0570436	603.794	0.0540424
				603.979	0.0555886	603.979	0.0539278
				604.201	0.0598981	604.201	0.0545036
				604.386	0.0586446	604.386	0.0540779
				604.608	0.0601045	604.608	0.0549861
				604.793	0.0603914	604.793	0.0553213
				604.978	0.0589386	604.978	0.0551446
				605.2	0.0581072	605.2	0.0552271
				605.385	0.058153	605.385	0.0564217
				605.606	0.0602934	605.606	0.05694
				605.791	0.0598993	605.791	0.0568773
				605.976	0.0615479	605.976	0.0577967
				606.198	0.0618375	606.198	0.0578733
				606.383	0.0652388	606.383	0.0580338
				606.605	0.0635692	606.605	0.0583406
				606.789	0.0623538	606.789	0.0598489
				607.011	0.0640029	607.011	0.0591457
				607.196	0.0641495	607.196	0.0603026
				607.381	0.0638432	607.381	0.0603076
				607.603	0.0644542	607.603	0.0614499
				607.787	0.0657512	607.787	0.0602883
				608.009	0.066352	608.009	0.0622222
				608.194	0.0654915	608.194	0.0623567
				608.379	0.0676758	608.379	0.0634012
				608.6	0.0676541	608.6	0.064116
				608.785	0.0683194	608.785	0.0649886
				609.007	0.0688204	609.007	0.0651426
				609.192	0.0696558	609.192	0.0659538
				609.376	0.0694104	609.376	0.0658501
				609.598	0.0704151	609.598	0.0668509
				609.783	0.0716042	609.783	0.0683876
				610.004	0.0729843	610.004	0.0679972
				610.189	0.0722958	610.189	0.0690256
				610.41	0.0730473	610.41	0.0698447
				610.595	0.0747315	610.595	0.0703961
				610.78	0.0748282	610.78	0.0713317
				611.001	0.0751411	611.001	0.0719083
				611.186	0.0752598	611.186	0.0739092
				611.407	0.0760349	611.407	0.0726598
				611.592	0.0772975	611.592	0.0733357
				611.777	0.0768759	611.777	0.0742601
				611.998	0.0778282	611.998	0.0756162
				612.183	0.078496	612.183	0.0755621
				612.404	0.0790363	612.404	0.076606
				612.589	0.0804292	612.589	0.0766605
				612.81	0.0805807	612.81	0.0777661
				612.995	0.08167	612.995	0.0788499
				613.179	0.0830617	613.179	0.0803166
				613.4	0.0831385	613.4	0.0804658
				613.585	0.0839525	613.585	0.0805375
				613.806	0.086562	613.806	0.0821167
				613.991	0.0840267	613.991	0.0827899
				614.175	0.0859154	614.175	0.0837926
				614.397	0.0866052	614.397	0.0847052
				614.581	0.0859826	614.581	0.084707
				614.802	0.0900316	614.802	0.0849539
				614.987	0.0902153	614.987	0.0867631
				615.208	0.0898994	615.208	0.0874827
				615.393	0.0915103	615.393	0.0879104
				615.577	0.0926916	615.577	0.0887038
				615.798	0.0938556	615.798	0.0896711
				615.983	0.0939556	615.983	0.0900565
				616.204	0.0944453	616.204	0.0912779
				616.388	0.0957278	616.388	0.0925132
				616.609	0.0973321	616.609	0.0925634
				616.794	0.0981795	616.794	0.0925918
				616.978	0.0984899	616.978	0.0940711
				617.199	0.0999967	617.199	0.0953278
				617.384	0.100109	617.384	0.0953077
				617.605	0.103108	617.605	0.0975803
				617.789	0.103931	617.789	0.097166
				618.01	0.103655	618.01	0.0981762
				618.194	0.105275	618.194	0.100471
				618.379	0.105083	618.379	0.099653
				618.6	0.10755	618.6	0.10116
				618.784	0.108515	618.784	0.101999
				619.005	0.110046	619.005	0.103587
				619.189	0.109308	619.189	0.104295
				619.41	0.112619	619.41	0.104478
				619.595	0.113805	619.595	0.105412
				619.779	0.115854	619.779	0.105902
				620	0.117011	620	0.107814
				620.184	0.11955	620.184	0.109938
				620.405	0.120141	620.405	0.110618
				620.589	0.120904	620.589	0.111099
				620.81	0.122552	620.81	0.112903
				620.994	0.126125	620.994	0.113193
				621.178	0.128992	621.178	0.114702
				621.399	0.12821	621.399	0.116499
				621.583	0.131468	621.583	0.116563
				621.804	0.133803	621.804	0.117144
				621.988	0.136662	621.988	0.119898
				622.209	0.136828	622.209	0.120294
				622.393	0.138529	622.393	0.121334
				622.577	0.140243	622.577	0.122944
				622.798	0.144164	622.798	0.125021
				622.982	0.145953	622.982	0.125578
				623.203	0.149476	623.203	0.127229
				623.387	0.152615	623.387	0.12858
				623.607	0.153666	623.607	0.130828
				623.792	0.156914	623.792	0.132035
				624.012	0.157032	624.012	0.133084
				624.196	0.15931	624.196	0.134121
				624.38	0.161721	624.38	0.136141
				624.601	0.165618	624.601	0.136906
				624.785	0.166994	624.785	0.139432
				625.006	0.169877	625.006	0.140246
				625.189	0.170519	625.189	0.142177
				625.41	0.173963	625.41	0.14369
				625.594	0.177315	625.594	0.145165
				625.778	0.178917	625.778	0.146895
				625.999	0.182525	625.999	0.149309
				626.182	0.185529	626.182	0.150797
				626.403	0.18806	626.403	0.152052
				626.587	0.190053	626.587	0.152983
				626.808	0.193752	626.808	0.154925
				626.991	0.195192	626.991	0.157904
				627.212	0.198133	627.212	0.159146
				627.396	0.199662	627.396	0.159979
				627.58	0.202782	627.58	0.162605
				627.8	0.205006	627.8	0.162824
				627.984	0.205044	627.984	0.163434
				628.204	0.209798	628.204	0.166884
				628.388	0.211571	628.388	0.169064
				628.609	0.21205	628.609	0.169646
				628.792	0.215414	628.792	0.171391
				629.013	0.215814	629.013	0.172802
				629.196	0.216636	629.196	0.174099
				629.38	0.219107	629.38	0.175313
				629.601	0.220707	629.601	0.176803
				629.784	0.22382	629.784	0.181326
				630.005	0.224113	630.005	0.181121
				630.188	0.225969	630.188	0.182651
				630.409	0.227117	630.409	0.184505
				630.592	0.228688	630.592	0.185799
				630.812	0.230603	630.812	0.188982
				630.996	0.230484	630.996	0.189596
				631.18	0.231862	631.18	0.190253
				631.4	0.232882	631.4	0.191695
				631.584	0.234355	631.584	0.19256
				631.804	0.232149	631.804	0.194731
				631.987	0.233508	631.987	0.195594
				632.208	0.234773	632.208	0.197346
				632.391	0.233265	632.391	0.198474
				632.611	0.232304	632.611	0.199493
				632.795	0.233221	632.795	0.201096
				632.979	0.232374	632.979	0.203873
				633.199	0.23441	633.199	0.20383
				633.382	0.233628	633.382	0.205362
				633.602	0.233308	633.602	0.206773
				633.786	0.23198	633.786	0.207805
				634.006	0.230923	634.006	0.209336
				634.189	0.22889	634.189	0.210247
				634.409	0.229388	634.409	0.21102
				634.593	0.226889	634.593	0.212735
				634.813	0.226471	634.813	0.213569
				634.996	0.225668	634.996	0.213997
				635.18	0.222282	635.18	0.217047
				635.4	0.220732	635.4	0.216477
				635.583	0.218866	635.583	0.217769
				635.803	0.215291	635.803	0.220097
				635.987	0.214752	635.987	0.22026
				636.207	0.214453	636.207	0.221193
				636.39	0.210461	636.39	0.222092
				636.61	0.208756	636.61	0.222947
				636.793	0.208514	636.793	0.224146
				637.013	0.203589	637.013	0.226455
				637.197	0.203993	637.197	0.225132
				637.38	0.200999	637.38	0.226467
				637.6	0.196881	637.6	0.227592
				637.783	0.194566	637.783	0.228684
				638.003	0.191732	638.003	0.229426
				638.186	0.190057	638.186	0.22822
				638.406	0.187927	638.406	0.231591
				638.589	0.184914	638.589	0.229376
				638.809	0.180618	638.809	0.232918
				638.992	0.179444	638.992	0.231269
				639.212	0.17574	639.212	0.233372
				639.395	0.171863	639.395	0.234021
				639.578	0.171358	639.578	0.233203
				639.798	0.166473	639.798	0.233764
				639.981	0.164221	639.981	0.233873
				640.201	0.161652	640.201	0.233944
				640.384	0.158124	640.384	0.232981
				640.604	0.156782	640.604	0.233993
				640.787	0.152946	640.787	0.234098
				641.007	0.151369	641.007	0.231559
				641.19	0.148286	641.19	0.234296
				641.409	0.144515	641.409	0.233049
				641.592	0.144246	641.592	0.232471
				641.812	0.139902	641.812	0.231784
				641.995	0.136688	641.995	0.229951
				642.178	0.133091	642.178	0.229205
				642.398	0.131401	642.398	0.228584
				642.581	0.128965	642.581	0.227438
				642.801	0.126233	642.801	0.226378
				642.983	0.123871	642.983	0.22442
				643.203	0.11964	643.203	0.222647
				643.386	0.118162	643.386	0.220215
				643.606	0.114601	643.606	0.218164
				643.788	0.113148	643.788	0.216618
				644.008	0.111781	644.008	0.215055
				644.191	0.109074	644.191	0.211483
				644.41	0.106002	644.41	0.209846
				644.593	0.10301	644.593	0.206957
				644.813	0.100453	644.813	0.202702
				644.995	0.0973134	644.995	0.200219
				645.178	0.095033	645.178	0.197494
				645.398	0.0928526	645.398	0.194246
				645.581	0.0916437	645.581	0.189407
				645.8	0.0894764	645.8	0.18891
				645.983	0.0875045	645.983	0.183921
				646.202	0.0865083	646.202	0.179927
				646.385	0.0833333	646.385	0.177749
				646.604	0.0804909	646.604	0.173234
				646.787	0.0781338	646.787	0.169149
				647.007	0.0753944	647.007	0.163826
				647.189	0.0763718	647.189	0.160977
				647.409	0.0759565	647.409	0.158203
				647.591	0.0723663	647.591	0.154505
				647.811	0.0702375	647.811	0.149887
				647.993	0.0687	647.993	0.145456
				648.213	0.0655789	648.213	0.141175
				648.395	0.0642135	648.395	0.136701
				648.578	0.0633885	648.578	0.13355
				648.797	0.062386	648.797	0.129717
				648.98	0.0607213	648.98	0.125194
				649.199	0.0596043	649.199	0.122529
				649.382	0.0558336	649.382	0.118053
				649.601	0.0566514	649.601	0.115319
				649.783	0.0526384	649.783	0.111746
				650.003	0.0538251	650.003	0.106405
				650.185	0.0535838	650.185	0.10492
				650.404	0.0506418	650.404	0.100479
				650.587	0.0489658	650.587	0.0969258
				650.806	0.0495642	650.806	0.0945343
				650.988	0.0481632	650.988	0.0916049
				651.207	0.0453023	651.207	0.0888148
				651.39	0.0461697	651.39	0.0846879
				651.609	0.0421921	651.609	0.0807878
				651.792	0.0419135	651.792	0.0797456
				652.011	0.0425448	652.011	0.0772093
				652.193	0.0422442	652.193	0.0740567
				652.412	0.040368	652.412	0.0718254
				652.595	0.0411116	652.595	0.0698742
				652.813	0.0392244	652.813	0.0663872
				652.996	0.0380081	652.996	0.0648872
				653.178	0.038644	653.178	0.0639361
				653.397	0.0358752	653.397	0.0588563
				653.58	0.0336067	653.58	0.0579444
				653.798	0.0342453	653.798	0.0557677
				653.981	0.0341094	653.981	0.0530934
				654.2	0.0329849	654.2	0.0522466
				654.382	0.0341041	654.382	0.0505144
				654.601	0.0314017	654.601	0.0480087
				654.783	0.0322361	654.783	0.0461122
				655.002	0.0315414	655.002	0.0456217
				655.184	0.0299925	655.184	0.0442779
				655.403	0.0312047	655.403	0.0427884
				655.586	0.0300614	655.586	0.0411898
				655.804	0.0288989	655.804	0.0399849
				655.987	0.0273689	655.987	0.0375269
				656.205	0.0274805	656.205	0.0378036
				656.388	0.026056	656.388	0.0353985
				656.606	0.0269024	656.606	0.0344203
				656.789	0.0253178	656.789	0.0335506
				657.007	0.0237999	657.007	0.0316021
				657.189	0.0249455	657.189	0.0306237
				657.408	0.0241325	657.408	0.0307796
				657.59	0.0224829	657.59	0.0296484
				657.809	0.0228148	657.809	0.0275828
				657.991	0.0238543	657.991	0.027606
				658.21	0.022248	658.21	0.0254981
				658.392	0.0229026	658.392	0.0264048
				658.61	0.0214625	658.61	0.024097
				658.793	0.0215309	658.793	0.0236937
				659.011	0.020823	659.011	0.0237707
				659.193	0.0203141	659.193	0.0222687
				659.412	0.0204819	659.412	0.0220661
				659.594	0.0199886	659.594	0.022818
				659.812	0.0196676	659.812	0.0213402
				659.994	0.0197992	659.994	0.0202552
				660.213	0.01923	660.213	0.0197637
				660.395	0.0197209	660.395	0.0203106
				660.613	0.0179812	660.613	0.0189584
				660.795	0.0180992	660.795	0.0196089
				661.014	0.018494	661.014	0.0187199
				661.196	0.0172155	661.196	0.0173826
				661.414	0.0172901	661.414	0.0183406
				661.596	0.0184748	661.596	0.0176675
				661.814	0.0175669	661.814	0.0163578
				661.996	0.0150673	661.996	0.0167473
				662.178	0.0164393	662.178	0.0162571
				662.397	0.016334	662.397	0.0161492
				662.579	0.0160997	662.579	0.0162076
				662.797	0.0172362	662.797	0.0155836
				662.979	0.0181371	662.979	0.0151062
				663.197	0.0162465	663.197	0.0144759
				663.379	0.0155768	663.379	0.0149098
				663.597	0.0152669	663.597	0.013435
				663.779	0.0149398	663.779	0.0137258
				663.997	0.0161499	663.997	0.0133794
				664.179	0.0137645	664.179	0.0140209
				664.397	0.0123262	664.397	0.0140369
				664.579	0.0157024	664.579	0.0129503
				664.797	0.0142798	664.797	0.0131748
				664.979	0.0142846	664.979	0.0126961
				665.197	0.012422	665.197	0.0127229
				665.379	0.0151735	665.379	0.0133417
				665.597	0.0128364	665.597	0.0124014
				665.779	0.0138944	665.779	0.0125653
				665.997	0.0152267	665.997	0.0136161
				666.179	0.0132114	666.179	0.0125672
				666.397	0.0129046	666.397	0.011771
				666.615	0.0130178	666.615	0.0121221
				666.797	0.0131994	666.797	0.0117624
				667.015	0.0119594	667.015	0.0114131
				667.196	0.0131629	667.196	0.0110685
				667.414	0.0128756	667.414	0.0119939
				667.596	0.00973062	667.596	0.0108006
				667.814	0.0123322	667.814	0.0120216
				667.995	0.0111827	667.995	0.011401
				668.213	0.010796	668.213	0.010623
				668.395	0.00993135	668.395	0.011555
				668.613	0.0109186	668.613	0.0122659
				668.794	0.0119262	668.794	0.0110803
				669.012	0.0114089	669.012	0.0118799
				669.194	0.0110638	669.194	0.0114471
				669.412	0.0131956	669.412	0.0105555
				669.593	0.0114129	669.593	0.0115748
				669.811	0.0110873	669.811	0.010336
				669.993	0.011176	669.993	0.0114533
				670.21	0.0107039	670.21	0.0107792
				670.392	0.0103085	670.392	0.0106253
				670.61	0.0144715	670.61	0.0108708
				670.791	0.00943283	670.791	0.0105428
				671.009	0.0111106	671.009	0.0106648
				671.19	0.00899983	671.19	0.0110677
				671.408	0.0119383	671.408	0.0107475
				671.59	0.00886288	671.59	0.0096568
				671.807	0.0114411	671.807	0.012567
				671.989	0.0109687	671.989	0.00971116
				672.206	0.010624	672.206	0.0104943
				672.388	0.00953597	672.388	0.0104502
				672.605	0.0107334	672.605	0.0114843
				672.787	0.0122425	672.787	0.0110533
				673.004	0.0110257	673.004	0.0119142
				673.186	0.00989013	673.186	0.0105306
				673.403	0.00830076	673.403	0.0103736
				673.585	0.00773806	673.585	0.0110049
				673.802	0.00801282	673.802	0.0102691
				673.983	0.00862452	673.983	0.0105419
				674.201	0.0102176	674.201	0.00991275
				674.382	0.00949873	674.382	0.010676
				674.6	0.0081201	674.6	0.00929179
				674.781	0.00996131	674.781	0.0108775
				674.999	0.00825831	674.999	0.00950018
				675.18	0.00927018	675.18	0.0109235
				675.397	0.00824617	675.397	0.0109733
				675.615	0.00828309	675.615	0.0105616
				675.796	0.00670989	675.796	0.0100631
				676.013	0.00735702	676.013	0.00986894
				676.194	0.00878744	676.194	0.0102834
				676.412	0.00876119	676.412	0.00936797
				676.593	0.0107411	676.593	0.0102109
				676.81	0.00960935	676.81	0.00942389
				676.991	0.00887906	676.991	0.00956383
				677.209	0.00824724	677.209	0.0103119
				677.39	0.00920472	677.39	0.00908891
				677.607	0.00961418	677.607	0.00863147
				677.788	0.00879282	677.788	0.010232
				678.005	0.00923981	678.005	0.00896771
				678.187	0.00844267	678.187	0.00968143
				678.404	0.00735794	678.404	0.0107099
				678.585	0.00809122	678.585	0.00932329
				678.802	0.00832386	678.802	0.00928447
				678.983	0.00779913	678.983	0.00936854
				679.2	0.00686006	679.2	0.00975345
				679.381	0.00922251	679.381	0.010246
				679.598	0.00792589	679.598	0.0083528
				679.779	0.00917709	679.779	0.00838476
				679.996	0.00864072	679.996	0.00981636
				680.214	0.0086474	680.214	0.00902306
				680.395	0.0100017	680.395	0.00819817
				680.612	0.00742884	680.612	0.00871546
				680.793	0.00792859	680.793	0.00900313
				681.01	0.0083354	681.01	0.00910551
				681.191	0.00604324	681.191	0.00820992
				681.408	0.00663645	681.408	0.00812765
				681.588	0.00574478	681.588	0.00744764
				681.806	0.00680722	681.806	0.00864515
				681.986	0.00680556	681.986	0.00822548
				682.203	0.00637547	682.203	0.00703096
				682.384	0.00690639	682.384	0.00694702
				682.601	0.00907711	682.601	0.00719416
				682.782	0.00689981	682.782	0.00846071
				682.999	0.00700928	682.999	0.00760815
				683.216	0.00532109	683.216	0.00780068
				683.397	0.00707887	683.397	0.00801726
				683.614	0.00566588	683.614	0.0076206
				683.794	0.00719722	683.794	0.00567169
				684.011	0.00640231	684.011	0.0075659
				684.192	0.00739908	684.192	0.0066901
				684.409	0.00626793	684.409	0.00664691
				684.589	0.00681557	684.589	0.00599768
				684.806	0.00623534	684.806	0.00654378
				684.987	0.00649286	684.987	0.00684047
				685.204	0.00795845	685.204	0.00709924
				685.384	0.00653684	685.384	0.00627675
				685.601	0.0069858	685.601	0.00754939
				685.782	0.00571728	685.782	0.00755928
				685.998	0.00704193	685.998	0.00658343
				686.215	0.00736936	686.215	0.00645451
				686.396	0.00582564	686.396	0.00534975
				686.612	0.00780202	686.612	0.00626328
				686.793	0.00731219	686.793	0.00577268
				687.01	0.00542626	687.01	0.00559764
				687.19	0.00817675	687.19	0.00604571
				687.407	0.00701579	687.407	0.00596196
				687.587	0.00391922	687.587	0.00554736
				687.804	0.00533976	687.804	0.0054141
				687.984	0.0055548	687.984	0.005924
				688.201	0.00831229	688.201	0.00626717
				688.381	0.00541956	688.381	0.00496422
				688.598	0.00372547	688.598	0.00515025
				688.815	0.00536731	688.815	0.00686885
				688.995	0.00590436	688.995	0.00570557
				689.212	0.00532902	689.212	0.0053783
				689.392	0.00559174	689.392	0.00487055
				689.609	0.00675135	689.609	0.00600329
				689.789	0.00520909	689.789	0.0046747
				690.005	0.00624489	690.005	0.0049818
				690.186	0.00517186	690.186	0.00589549
				690.402	0.00704911	690.402	0.00445893
				690.582	0.00355116	690.582	0.00467618
				690.799	0.00791469	690.799	0.00611765
				691.015	0.00606754	691.015	0.00521765
				691.196	0.00723682	691.196	0.00498561
				691.412	0.00598677	691.412	0.00444647
				691.592	0.00308966	691.592	0.00438197
				691.808	0.00561111	691.808	0.00454969
				691.989	0.00707686	691.989	0.00473609
				692.205	0.00466687	692.205	0.00457625
				692.385	0.00571005	692.385	0.0030404
				692.602	0.00508301	692.602	0.00406529
				692.782	0.00606744	692.782	0.0048966
				692.998	0.00537851	692.998	0.00518987
				693.214	0.00605158	693.214	0.00452295
				693.395	0.00519773	693.395	0.00460146
				693.611	0.00704271	693.611	0.00356137
				693.791	0.00702088	693.791	0.0048619
				694.007	0.00470891	694.007	0.00355994
				694.187	0.00567099	694.187	0.00407469
				694.403	0.00496621	694.403	0.00389675
				694.583	0.00451509	694.583	0.00391047
				694.8	0.00539759	694.8	0.00320531
				695.016	0.00763709	695.016	0.00341474
				695.196	0.00482487	695.196	0.00403386
				695.412	0.00484685	695.412	0.00321891
				695.592	0.00466929	695.592	0.00421121
				695.808	0.00413488	695.808	0.00421388
				695.988	0.00453042	695.988	0.00448712
				696.204	0.00398946	696.204	0.00286283
				696.384	0.0048504	696.384	0.00299766
				696.6	0.00533977	696.6	0.00327681
				696.816	0.00449687	696.816	0.00338706
				696.996	0.00440863	696.996	0.0030555
				697.212	0.00469809	697.212	0.00355937
				697.392	0.00310298	697.392	0.0034801
				697.608	0.00613555	697.608	0.00258569
				697.788	0.00553382	697.788	0.00336948
				698.004	0.00463456	698.004	0.00335311
				698.184	0.00424289	698.184	0.00418628
				698.4	0.00655669	698.4	0.00397845
				698.615	0.00295285	698.615	0.00251556
				698.795	0.00580878	698.795	0.00303405
				699.011	0.00617961	699.011	0.00325327
				699.191	0.00433439	699.191	0.00150195
				699.407	0.00610886	699.407	0.00403349
				699.587	0.00387552	699.587	0.00299486
				699.802	0.00577324	699.802	0.00215736
				699.982	0.00336834	699.982	0.00271237

## Sheet: Fig3f
wavelength/nm	Pchlide/NADPHaggregates	holo dimer	holo monomer	sum
189	0.06465	0.03006	0.0713	0.10136
190.2	-0.01854	0.01594	-0.04411	-0.02817
191	-0.01295	0.00425	-0.08872	-0.08447
192.1	0.0037	0.00482	-0.02016	-0.01534
193.3	-0.00717	0.00529	0.07077	0.07606
194.1	-0.00265	0.00327	0.03348	0.03675
195.2	0.01971	0.01434	-0.10886	-0.09452
196	0.0046	0.01242	-0.01353	-0.00111
197.2	0.04439	0.02395	-0.0653	-0.04135
198	0.10032	0.08089	0.18528	0.26617
199.1	0.14943	0.09402	0.16066	0.25468
200.3	0.11964	0.10622	0.24993	0.35615
201.1	0.11129	0.09239	0.23227	0.32466
202.2	0.2005	0.09891	0.30412	0.40303
203	0.12272	0.0961	0.30158	0.39768
204.2	0.11475	0.0958	0.18819	0.28399
205.3	0.14777	0.09908	0.22014	0.31922
206.1	0.13392	0.10338	0.25132	0.3547
207.3	0.14847	0.10487	0.29168	0.39655
208	0.11498	0.10367	0.26914	0.37281
209.2	0.15299	0.12144	0.32088	0.44232
210	0.18271	0.12455	0.30413	0.42868
211.1	0.12144	0.11883	0.32192	0.44075
212.3	0.23227	0.12299	0.19511	0.3181
213	0.22469	0.11954	0.15158	0.27112
214.2	0.25765	0.14267	0.27614	0.41881
215	0.19537	0.16359	0.30006	0.46365
216.1	0.18189	0.14808	0.37748	0.52556
217.3	0.2133	0.16524	0.28167	0.44691
218.1	0.26542	0.16996	0.40299	0.57295
219.2	0.24467	0.1783	0.55497	0.73327
220	0.22446	0.17359	0.4908	0.66439
221.2	0.36952	0.1858	0.62689	0.81269
222.3	0.24351	0.20126	0.43316	0.63442
223.1	0.19907	0.20934	0.54339	0.75273
224.2	0.1852	0.22875	0.7547	0.98345
225	0.24218	0.2104	0.70911	0.91951
226.2	0.16946	0.20073	0.74759	0.94832
227.3	0.18416	0.18233	0.82948	1.01181
228.1	0.18544	0.18502	0.92967	1.11469
229.2	0.22047	0.15837	0.95773	1.1161
230	0.223	0.19823	0.78225	0.98048
231.2	0.21595	0.21498	0.90381	1.11879
232.3	0.25989	0.17083	0.91519	1.08602
233.1	0.17228	0.19472	0.92826	1.12298
234.2	0.21295	0.17624	0.75352	0.92976
235	0.21075	0.16676	0.6605	0.82726
236.2	0.12743	0.15896	0.64972	0.80868
237.3	0.11842	0.14267	0.65527	0.79794
238.1	0.11573	0.13969	0.60657	0.74626
239.2	0.10775	0.12577	0.50406	0.62983
240	0.10082	0.11939	0.44094	0.56033
241.1	0.10805	0.1124	0.36906	0.48146
242.3	0.09721	0.11332	0.41665	0.52997
243.1	0.0975	0.10314	0.37451	0.47765
244.2	0.07858	0.11066	0.37044	0.4811
245	0.08613	0.10011	0.38919	0.4893
246.1	0.0902	0.09843	0.38196	0.48039
247.3	0.10389	0.1017	0.36549	0.46719
248	0.0968	0.1025	0.34294	0.44544
249.2	0.09316	0.09878	0.35182	0.4506
250	0.09378	0.09169	0.3579	0.44959
251.1	0.10067	0.09184	0.37944	0.47128
252.3	0.09499	0.10752	0.36453	0.47205
253	0.10561	0.10766	0.36552	0.47318
254.2	0.10627	0.10602	0.45928	0.5653
255.3	0.10425	0.11172	0.48381	0.59553
256.1	0.09521	0.11463	0.48091	0.59554
257.2	0.10696	0.10804	0.47366	0.5817
258	0.10494	0.10982	0.47463	0.58445
259.1	0.11446	0.10335	0.49376	0.59711
260.3	0.12037	0.11232	0.53137	0.64369
261.1	0.1175	0.11409	0.56998	0.68407
262.2	0.1261	0.1236	0.56222	0.68582
263	0.13001	0.12533	0.52649	0.65182
264.1	0.13395	0.1204	0.58065	0.70105
265.2	0.13237	0.12315	0.63767	0.76082
266	0.13503	0.1236	0.65035	0.77395
267.2	0.13596	0.13737	0.68221	0.81958
268.3	0.14811	0.13454	0.68108	0.81562
269.1	0.14708	0.13366	0.68001	0.81367
270.2	0.14101	0.13625	0.71897	0.85522
271	0.13803	0.12991	0.74232	0.87223
272.1	0.14715	0.138	0.70047	0.83847
273.2	0.14886	0.13948	0.72257	0.86205
274	0.15489	0.13458	0.74591	0.88049
275.2	0.15661	0.13166	0.70683	0.83849
276.3	0.15664	0.13194	0.71544	0.84738
277.1	0.14883	0.13256	0.71708	0.84964
278.2	0.16049	0.13683	0.73131	0.86814
279	0.14683	0.13664	0.72238	0.85902
280.1	0.14729	0.12983	0.69873	0.82856
281.2	0.13965	0.12632	0.6763	0.80262
282	0.13914	0.12342	0.61441	0.73783
283.1	0.13591	0.11332	0.60247	0.71579
284.3	0.13174	0.11101	0.56661	0.67762
285	0.13704	0.10839	0.52443	0.63282
286.2	0.1341	0.10903	0.55246	0.66149
287.3	0.13553	0.10538	0.51247	0.61785
288.1	0.13023	0.09773	0.47768	0.57541
289.2	0.12374	0.09632	0.4272	0.52352
290	0.12484	0.09048	0.39661	0.48709
291.1	0.12407	0.08709	0.34747	0.43456
292.2	0.12339	0.08508	0.31351	0.39859
293	0.12072	0.08663	0.28641	0.37304
294.1	0.11859	0.08302	0.25536	0.33838
295.3	0.11716	0.0785	0.23278	0.31128
296	0.11743	0.07931	0.21768	0.29699
297.2	0.11916	0.07497	0.20747	0.28244
298.3	0.12015	0.07374	0.18706	0.2608
299.1	0.11796	0.07329	0.19073	0.26402
300.2	0.11881	0.07276	0.15636	0.22912
301.3	0.12157	0.07071	0.13939	0.2101
302.1	0.12133	0.07129	0.14645	0.21774
303.2	0.12284	0.07335	0.14135	0.2147
304	0.12501	0.0708	0.15012	0.22092
305.1	0.12518	0.07314	0.16126	0.2344
306.2	0.12672	0.07345	0.13002	0.20347
307	0.12679	0.07332	0.13318	0.2065
308.1	0.12832	0.07097	0.12163	0.1926
309.2	0.1278	0.07058	0.13891	0.20949
310	0.13139	0.07078	0.14059	0.21137
311.1	0.13336	0.0733	0.15829	0.23159
312.3	0.13466	0.07388	0.13141	0.20529
313	0.13426	0.07246	0.1439	0.21636
314.1	0.13648	0.0714	0.14456	0.21596
315.3	0.13724	0.07288	0.14639	0.21927
316	0.13877	0.07149	0.1544	0.22589
317.2	0.13923	0.07274	0.14152	0.21426
318.3	0.14273	0.07303	0.14009	0.21312
319	0.14688	0.07331	0.13967	0.21298
320.2	0.149	0.07499	0.1625	0.23749
321.3	0.15139	0.07583	0.13811	0.21394
322	0.15094	0.07597	0.14496	0.22093
323.2	0.1518	0.07548	0.14022	0.2157
324.3	0.15339	0.07524	0.14872	0.22396
325.1	0.15558	0.0745	0.15129	0.22579
326.2	0.15765	0.07481	0.15819	0.233
327.3	0.15942	0.07466	0.16079	0.23545
328.1	0.1617	0.07623	0.14833	0.22456
329.2	0.16459	0.07676	0.15095	0.22771
330.3	0.16423	0.07712	0.1592	0.23632
331.1	0.16493	0.0774	0.15822	0.23562
332.2	0.16795	0.0773	0.13983	0.21713
333.3	0.16864	0.07655	0.14253	0.21908
334.1	0.1684	0.07655	0.1544	0.23095
335.2	0.17029	0.07555	0.15458	0.23013
336.3	0.169	0.07579	0.1553	0.23109
337.1	0.16897	0.07576	0.15046	0.22622
338.2	0.1697	0.07587	0.14753	0.2234
339.3	0.16997	0.07532	0.14956	0.22488
340	0.17066	0.07711	0.15539	0.2325
341.2	0.1719	0.07758	0.14791	0.22549
342.3	0.17064	0.07676	0.14034	0.2171
343	0.16809	0.07488	0.1568	0.23168
344.2	0.16524	0.07436	0.14484	0.2192
345.3	0.16692	0.07431	0.10762	0.18193
346	0.16569	0.07431	0.14756	0.22187
347.1	0.16457	0.07412	0.14599	0.22011
348.3	0.16473	0.07358	0.14417	0.21775
349	0.16566	0.0748	0.13323	0.20803
350.1	0.16663	0.07507	0.14895	0.22402
351.3	0.16661	0.0763	0.15067	0.22697
352	0.16761	0.07652	0.15268	0.2292
353.1	0.16936	0.07836	0.15454	0.2329
354.2	0.16981	0.07884	0.15443	0.23327
355	0.17036	0.07878	0.14827	0.22705
356.1	0.17193	0.07879	0.14783	0.22662
357.2	0.17549	0.08141	0.15339	0.2348
358	0.17584	0.08209	0.15141	0.2335
359.1	0.17449	0.08024	0.14416	0.2244
360.2	0.17119	0.07726	0.14852	0.22578
361.3	0.17133	0.07636	0.13859	0.21495
362.1	0.17152	0.07633	0.1391	0.21543
363.2	0.17258	0.07569	0.1417	0.21739
364.3	0.17361	0.07535	0.14052	0.21587
365	0.17237	0.07529	0.14587	0.22116
366.1	0.17536	0.07515	0.14154	0.21669
367.3	0.17701	0.07659	0.13612	0.21271
368	0.17832	0.07652	0.13953	0.21605
369.1	0.18046	0.07626	0.13816	0.21442
370.2	0.18265	0.07711	0.14466	0.22177
371	0.18523	0.07782	0.14738	0.2252
372.1	0.18858	0.07946	0.14908	0.22854
373.2	0.19318	0.0816	0.1445	0.2261
374.3	0.19495	0.08154	0.15413	0.23567
375	0.19443	0.08055	0.15243	0.23298
376.2	0.19549	0.07976	0.1473	0.22706
377.3	0.19883	0.0806	0.13596	0.21656
378	0.20129	0.08094	0.14711	0.22805
379.1	0.20402	0.08162	0.15292	0.23454
380.2	0.20742	0.08313	0.15023	0.23336
381	0.20971	0.08327	0.15405	0.23732
382.1	0.2122	0.08398	0.15555	0.23953
383.2	0.21625	0.08507	0.15475	0.23982
384.3	0.21911	0.0855	0.15284	0.23834
385	0.22017	0.08566	0.15754	0.2432
386.1	0.2221	0.08561	0.16019	0.2458
387.2	0.22616	0.08718	0.16479	0.25197
388	0.22871	0.08828	0.16392	0.2522
389.1	0.22973	0.08851	0.1627	0.25121
390.2	0.23051	0.08874	0.16254	0.25128
391.3	0.23175	0.08828	0.16299	0.25127
392	0.23137	0.08761	0.1573	0.24491
393.1	0.23193	0.08712	0.16462	0.25174
394.3	0.23243	0.08719	0.16913	0.25632
395	0.23395	0.08785	0.16934	0.25719
396.1	0.23616	0.08757	0.1683	0.25587
397.2	0.23748	0.08824	0.16684	0.25508
398.3	0.24011	0.08905	0.16193	0.25098
399	0.24162	0.08993	0.16843	0.25836
400.1	0.24447	0.09132	0.17162	0.26294
401.2	0.24651	0.09193	0.16684	0.25877
402	0.24859	0.09211	0.17347	0.26558
403.1	0.25136	0.0919	0.17293	0.26483
404.2	0.25383	0.09247	0.17669	0.26916
405.3	0.25955	0.09376	0.18128	0.27504
406	0.26268	0.095	0.17985	0.27485
407.1	0.26779	0.09579	0.18519	0.28098
408.2	0.27218	0.09643	0.18848	0.28491
409	0.27448	0.09701	0.19013	0.28714
410.1	0.28082	0.09891	0.19661	0.29552
411.2	0.28781	0.1009	0.20373	0.30463
412.3	0.2966	0.10245	0.20596	0.30841
413	0.30073	0.10378	0.20613	0.30991
414.1	0.30742	0.10615	0.20947	0.31562
415.2	0.31458	0.10838	0.21375	0.32213
416.3	0.32145	0.11065	0.2185	0.32915
417	0.32704	0.11233	0.21889	0.33122
418.1	0.33178	0.11291	0.22032	0.33323
419.2	0.33692	0.11407	0.22702	0.34109
420.3	0.34265	0.11568	0.22653	0.34221
421	0.34615	0.11619	0.22891	0.3451
422.1	0.34884	0.11659	0.23137	0.34796
423.2	0.35339	0.11767	0.23425	0.35192
424	0.35521	0.1182	0.23494	0.35314
425.1	0.3565	0.11823	0.23704	0.35527
426.1	0.36009	0.11918	0.23621	0.35539
427.2	0.36314	0.11929	0.23602	0.35531
428	0.36386	0.1196	0.23916	0.35876
429.1	0.36712	0.12064	0.23745	0.35809
430.2	0.36747	0.12092	0.23843	0.35935
431.3	0.36784	0.12107	0.24103	0.3621
432	0.36856	0.12164	0.23798	0.35962
433.1	0.37143	0.12258	0.24516	0.36774
434.2	0.37198	0.12329	0.2413	0.36459
435.3	0.37519	0.12368	0.244	0.36768
436	0.3777	0.12428	0.24516	0.36944
437.1	0.37611	0.12494	0.24413	0.36907
438.2	0.37696	0.12498	0.24669	0.37167
439.3	0.3757	0.12426	0.24561	0.36987
440	0.37454	0.12399	0.24442	0.36841
441.1	0.37389	0.12369	0.24017	0.36386
442.2	0.37105	0.12269	0.23687	0.35956
443.3	0.36975	0.12114	0.23183	0.35297
444	0.36717	0.1198	0.2314	0.3512
445.1	0.36391	0.11806	0.22534	0.3434
446.2	0.35887	0.11531	0.22107	0.33638
447.2	0.35369	0.11324	0.21602	0.32926
448	0.35106	0.11225	0.21318	0.32543
449.1	0.34394	0.10971	0.20534	0.31505
450.1	0.33728	0.10691	0.19749	0.3044
451.2	0.33091	0.104	0.19036	0.29436
452	0.32435	0.10211	0.18441	0.28652
453	0.31723	0.09955	0.1771	0.27665
454.1	0.31011	0.09692	0.16805	0.26497
455.2	0.30336	0.09533	0.16194	0.25727
456.3	0.29588	0.09306	0.15118	0.24424
457	0.28947	0.09052	0.14711	0.23763
458.1	0.27917	0.08611	0.14066	0.22677
459.2	0.26831	0.08289	0.13157	0.21446
460.3	0.25845	0.08043	0.12545	0.20588
461	0.25147	0.07856	0.12169	0.20025
462.1	0.24111	0.07565	0.11378	0.18943
463.2	0.22931	0.07159	0.10938	0.18097
464.2	0.21746	0.06804	0.10174	0.16978
465	0.21056	0.06648	0.09799	0.16447
466	0.20194	0.06441	0.09284	0.15725
467.1	0.19214	0.06324	0.0899	0.15314
468.2	0.18262	0.06141	0.08528	0.14669
469.3	0.17174	0.05881	0.08024	0.13905
470	0.16592	0.05742	0.07684	0.13426
471.1	0.15809	0.05615	0.07573	0.13188
472.2	0.15018	0.05626	0.07365	0.12991
473.2	0.1422	0.05617	0.06646	0.12263
474	0.13701	0.05562	0.06454	0.12016
475	0.12929	0.05409	0.06392	0.11801
476.1	0.12201	0.05326	0.06271	0.11597
477.2	0.11525	0.05308	0.05869	0.11177
478.3	0.10945	0.05392	0.05757	0.11149
479	0.10268	0.05476	0.05396	0.10872
480.1	0.07313	0.04482	0.02612	0.07094
481.1	0.05172	0.03292	0.01441	0.04733
482.2	0.06627	0.03843	0.02465	0.06308
483.3	0.06844	0.04539	0.03102	0.07641
484	0.06041	0.04321	0.02365	0.06686
485.1	0.05493	0.04015	0.01982	0.05997
486.2	0.06034	0.04328	0.02968	0.07296
487.2	0.05892	0.04604	0.031	0.07704
488.3	0.04898	0.04197	0.02079	0.06276
489	0.04727	0.03996	0.02125	0.06121
490.1	0.05208	0.04161	0.02959	0.0712
491.2	0.0529	0.04279	0.03328	0.07607
492.2	0.05038	0.04306	0.03269	0.07575
493.3	0.04764	0.0434	0.03104	0.07444
494	0.04566	0.04309	0.02836	0.07145
495.1	0.04315	0.04184	0.02774	0.06958
496.2	0.04107	0.04089	0.02714	0.06803
497.2	0.03909	0.03999	0.0277	0.06769
498.3	0.03716	0.0396	0.0257	0.0653
499	0.03618	0.03938	0.02567	0.06505
500.1	0.0347	0.03895	0.02473	0.06368
501.1	0.03327	0.03858	0.02417	0.06275
502.2	0.03195	0.03836	0.02362	0.06198
503.3	0.0307	0.03839	0.02242	0.06081
504	0.02983	0.03825	0.02315	0.0614
505.1	0.02863	0.03812	0.01931	0.05743
506.1	0.02775	0.03828	0.0214	0.05968
507.2	0.02686	0.03829	0.01925	0.05754
508.3	0.02634	0.03896	0.0207	0.05966
509	0.02602	0.03901	0.0195	0.05851
510	0.02537	0.03848	0.01866	0.05714
511.1	0.02482	0.03806	0.01864	0.0567
512.2	0.02419	0.0384	0.01901	0.05741
513.2	0.02392	0.03909	0.01684	0.05593
514.3	0.02341	0.04013	0.01819	0.05832
515	0.0219	0.03999	0.01687	0.05686
516.1	0.02101	0.03893	0.0141	0.05303
517.1	0.02128	0.0381	0.01615	0.05425
518.2	0.02177	0.03815	0.01686	0.05501
519.3	0.02175	0.03863	0.01643	0.05506
520	0.02193	0.03928	0.01599	0.05527
521	0.02186	0.04056	0.01769	0.05825
522.1	0.02122	0.04109	0.01398	0.05507
523.1	0.01915	0.04084	0.01138	0.05222
524.2	0.01519	0.0402	0.00368	0.04388
525.3	0.01014	0.03329	-0.00613	0.02716
526	0.00865	0.02963	-0.00678	0.02285
527	0.0116	0.03267	-0.000348	0.0323219
528.1	0.01775	0.03916	0.01058	0.04974
529.2	0.01848	0.04084	0.00985	0.05069
530.2	0.01543	0.03795	0.00361	0.04156
531.3	0.01744	0.03717	0.00697	0.04414
532	0.02071	0.03883	0.01163	0.05046
533	0.02203	0.04071	0.01155	0.05226
534.1	0.02133	0.03962	0.0113	0.05092
535.1	0.02275	0.03952	0.0139	0.05342
536.2	0.02507	0.04162	0.01532	0.05694
537.3	0.02248	0.04273	0.00937	0.0521
538	0.01799	0.0394	0.00297	0.04237
539	0.01615	0.03596	0.00195	0.03791
540.1	0.02023	0.0377	0.00789	0.04559
541.1	0.02388	0.03901	0.0121	0.05111
542.2	0.02488	0.03924	0.01319	0.05243
543.2	0.02483	0.03933	0.01229	0.05162
544.3	0.02386	0.03835	0.01134	0.04969
545	0.02412	0.03748	0.01257	0.05005
546	0.02498	0.03671	0.01193	0.04864
547.1	0.02441	0.03603	0.01319	0.04922
548.1	0.02449	0.0362	0.01357	0.04977
549.2	0.02401	0.03635	0.01359	0.04994
550.2	0.02379	0.03598	0.01089	0.04687
551.3	0.02319	0.03528	0.01066	0.04594
552	0.02319	0.03492	0.01161	0.04653
553	0.02392	0.03487	0.0115	0.04637
554.1	0.0233	0.03481	0.01071	0.04552
555.1	0.02301	0.03462	0.01095	0.04557
556.2	0.02232	0.03425	0.01257	0.04682
557.2	0.02287	0.03472	0.01049	0.04521
558.3	0.02288	0.03497	0.01116	0.04613
559	0.02269	0.03487	0.01071	0.04558
560	0.02348	0.03482	0.00998	0.0448
561.1	0.02352	0.03512	0.01059	0.04571
562.1	0.02441	0.03581	0.0101	0.04591
563.2	0.02422	0.03665	0.01006	0.04671
564.2	0.02415	0.03617	0.01017	0.04634
565.3	0.02539	0.03592	0.0126	0.04852
566.3	0.02466	0.03638	0.01161	0.04799
567	0.02509	0.03659	0.01017	0.04676
568	0.02635	0.03754	0.01061	0.04815
569.1	0.02635	0.03785	0.01118	0.04903
570.1	0.02736	0.03729	0.01137	0.04866
571.2	0.02784	0.0376	0.01042	0.04802
572.2	0.02856	0.03723	0.00981	0.04704
573.2	0.02843	0.03658	0.01028	0.04686
574.3	0.02853	0.0358	0.01018	0.04598
575	0.02968	0.03537	0.00894	0.04431
576	0.03007	0.0348	0.01018	0.04498
577.1	0.03055	0.03442	0.01127	0.04569
578.1	0.03206	0.03442	0.00935	0.04377
579.1	0.03118	0.03417	0.01438	0.04855
580.2	0.03229	0.0339	0.01143	0.04533
581.2	0.03303	0.03405	0.01153	0.04558
582.3	0.03251	0.03389	0.0101	0.04399
583	0.03235	0.03365	0.01061	0.04426
584	0.03191	0.03404	0.01074	0.04478
585	0.03174	0.03438	0.01225	0.04663
586.1	0.03253	0.03498	0.01169	0.04667
587.1	0.03162	0.03514	0.01059	0.04573
588.1	0.03145	0.03472	0.01105	0.04577
589.2	0.03127	0.0347	0.00972	0.04442
590.2	0.02954	0.03495	0.00936	0.04431
591.2	0.02973	0.03532	0.00925	0.04457
592.3	0.02931	0.03613	0.00912	0.04525
593	0.02852	0.03678	0.00677	0.04355
594	0.02833	0.03652	0.00511	0.04163
595	0.02647	0.03517	0.00891	0.04408
596.1	0.02539	0.03443	0.00923	0.04366
597.1	0.02679	0.03432	0.00852	0.04284
598.1	0.02543	0.03471	0.00716	0.04187
599.2	0.0249	0.0352	0.00659	0.04179
600.2	0.02525	0.03641	0.00828	0.04469
601.2	0.02345	0.03651	0.00578	0.04229
602.3	0.02262	0.03572	0.00564	0.04136
603.3	0.02309	0.03496	0.00504	0.04
604	0.02281	0.0348	0.00709	0.04189
605	0.0236	0.03517	0.00608	0.04125
606	0.02442	0.0362	0.0071	0.0433
607.1	0.02297	0.03581	0.00486	0.04067
608.1	0.02346	0.03437	0.00663	0.041
609.1	0.02543	0.03418	0.00577	0.03995
610.1	0.02572	0.03353	0.00849	0.04202
611.2	0.02684	0.03288	0.00845	0.04133
612.2	0.028	0.03282	0.00808	0.0409
613.2	0.02752	0.03298	0.00613	0.03911
614.2	0.02888	0.03287	0.00766	0.04053
615.3	0.03026	0.03332	0.00966	0.04298
616.3	0.03166	0.03336	0.00838	0.04174
617	0.03367	0.03344	0.00868	0.04212
618	0.03659	0.0341	0.01283	0.04693
619	0.03776	0.03456	0.01224	0.0468
620	0.03955	0.03477	0.01083	0.0456
621.1	0.04363	0.03592	0.01404	0.04996
622.1	0.04626	0.03697	0.01427	0.05124
623.1	0.04944	0.03798	0.01316	0.05114
624.1	0.05351	0.03877	0.01506	0.05383
625.1	0.05508	0.03846	0.0154	0.05386
626.2	0.05773	0.03817	0.01661	0.05478
627.2	0.06214	0.03844	0.01813	0.05657
628.2	0.06394	0.03868	0.01841	0.05709
629.2	0.06695	0.03864	0.01628	0.05492
630.2	0.07088	0.03984	0.01897	0.05881
631.3	0.07215	0.04046	0.01981	0.06027
632.3	0.07344	0.03996	0.02067	0.06063
633	0.07565	0.03974	0.02089	0.06063
634	0.07778	0.03997	0.02288	0.06285
635	0.07746	0.03973	0.02082	0.06055
636	0.0786	0.0391	0.02293	0.06203
637	0.07901	0.03959	0.02213	0.06172
638	0.07745	0.03919	0.02131	0.0605
639.1	0.07717	0.03867	0.0215	0.06017
640.1	0.07665	0.03826	0.01915	0.05741
641.1	0.07416	0.03807	0.01798	0.05605
642.1	0.07196	0.03742	0.01376	0.05118
643.1	0.07049	0.037	0.01744	0.05444
644.1	0.06701	0.0365	0.01413	0.05063
645.1	0.0639	0.03519	0.01392	0.04911
646.2	0.0627	0.0352	0.01041	0.04561
647.2	0.06001	0.03545	0.01512	0.05057
648.2	0.0555	0.03539	0.01069	0.04608
649.2	0.05316	0.03481	0.00903	0.04384
650.2	0.05142	0.03479	0.00668	0.04147
651.2	0.04766	0.03436	0.00682	0.04118
652.2	0.04362	0.03355	0.00546	0.03901
653.2	0.04184	0.03372	0.00715	0.04087
654.2	0.03843	0.03372	0.00634	0.04006
655.2	0.03425	0.03416	0.00616	0.04032
656.2	0.0337	0.03489	0.00333	0.03822
657.3	0.0317	0.03454	0.00184	0.03638
658.3	0.02743	0.03325	0.00194	0.03519
659.3	0.02531	0.03185	0.00373	0.03558
660.3	0.02404	0.03116	-0.000276	0.0308841
661.3	0.02061	0.03083	0.00196	0.03279
662	0.01922	0.03019	0.00185	0.03204
663	0.01812	0.02941	0.00389	0.0333
664	0.01706	0.0297	0.00479	0.03449
665	0.0146	0.02973	0.000865	0.0305949
666	0.01403	0.02957	0.00113	0.0307
667	0.01398	0.02941	0.000286	0.0296961
668	0.01265	0.02912	-0.000191	0.0289294
669	0.01043	0.0282	-0.00152	0.02668
670	0.01074	0.02774	-0.00308	0.02466
671	0.01143	0.02814	-0.00414	0.024
672	0.00895	0.02821	-0.00264	0.02557
673	0.00725	0.02777	-0.00523	0.02254
674	0.00759	0.02809	-0.00277	0.02532
675	0.00753	0.02889	-0.00284	0.02605
676	0.00598	0.02934	-0.00503	0.02431
677	0.00495	0.02917	-0.00347	0.0257
678	0.00495	0.02931	-0.0039	0.02541
679	0.00367	0.02826	-0.00336	0.0249
680	0.00244	0.02698	-0.00705	0.01993
681	0.00254	0.0258	-0.00934	0.01646
682	0.00251	0.02583	-0.005	0.02083
683	0.00112	0.02597	-0.01122	0.01475
684	0.000183	0.0252	-0.00889	0.01631
685	0.0011	0.02517	-0.00863	0.01654
686.3	0.000891	0.02545	-0.00124	0.02421
687.3	-0.000667	0.02542	-0.00895	0.01647
688.3	6.71e-05	0.02535	-0.00856	0.01679
689.3	-1.29e-05	0.02607	-0.01033	0.01574
690.3	-0.00246	0.02608	-0.00721	0.01887
691.2	-0.00387	0.02544	-0.00788	0.01756
692.2	-0.00208	0.02576	-0.00935	0.01641
693.2	-0.00106	0.02722	-0.01224	0.01498
694.2	-0.00256	0.02833	-0.01283	0.0155
695.2	-0.00438	0.02886	-0.01218	0.01668
696.2	-0.00409	0.02887	-0.01386	0.01501
697.2	-0.00345	0.02928	-0.0139	0.01538
698.2	-0.00403	0.0286	-0.00977	0.01883
699.2	-0.00484	0.02687	-0.01182	0.01505
700.2	-0.00405	0.02638	-0.01396	0.01242
701.1	-0.00401	0.02599	-0.0137	0.01229
702.1	-0.00514	0.02586	-0.01338	0.01248
703.1	-0.00504	0.02525	-0.01461	0.01064
704.1	-0.00373	0.02498	-0.01498	0.01
705.1	-0.00395	0.02484	-0.01009	0.01475
706.1	-0.00577	0.02462	-0.01	0.01462
707.1	-0.00572	0.02356	-0.0123	0.01126
708.1	-0.00375	0.02326	-0.01627	0.00699
709	-0.00366	0.02359	-0.00794	0.01565
710	-0.00404	0.02382	-0.01622	0.0076
711	-0.00521	0.02389	-0.01799	0.0059
712	-0.00481	0.02484	-0.01423	0.01061
713	-0.00375	0.02532	-0.0172	0.00812
714	-0.00511	0.02489	-0.01745	0.00744
715.3	-0.00726	0.02468	-0.01743	0.00725
716.2	-0.00632	0.02405	-0.02029	0.00376
717.2	-0.00512	0.0242	-0.01672	0.00748
718.2	-0.00683	0.02431	-0.01354	0.01077
719.2	-0.00784	0.02365	-0.01428	0.00937
720.2	-0.00682	0.02328	-0.01513	0.00815
721.1	-0.00467	0.02388	-0.02075	0.00313
722.1	-0.00632	0.02376	-0.01427	0.00949
723.1	-0.00715	0.0233	-0.01682	0.00648
724.1	-0.00671	0.0232	-0.01766	0.00554
725.1	-0.00544	0.0236	-0.01515	0.00845
726	-0.00665	0.02365	-0.01459	0.00906
727	-0.00835	0.02373	-0.01275	0.01098
728	-0.00662	0.02304	-0.02108	0.00196
729	-0.00559	0.0229	-0.01661	0.00629
730.3	-0.00631	0.02347	-0.0151	0.00837
731.2	-0.00916	0.02314	-0.01637	0.00677
732.2	-0.00904	0.02263	-0.02641	-0.00378
733.2	-0.00715	0.02243	-0.01557	0.00686
734.2	-0.00632	0.02309	-0.01559	0.0075
735.1	-0.0078	0.02317	-0.0194	0.00377
736.1	-0.00806	0.02236	-0.02747	-0.00511
737.1	-0.00669	0.02184	-0.01713	0.00471
738	-0.00625	0.02231	-0.01938	0.00293
739	-0.00703	0.02273	-0.01424	0.00849
740	-0.0095	0.0225	-0.00893	0.01357
741	-0.00877	0.02224	-0.02888	-0.00664
742.2	-0.007	0.02268	-0.0234	-0.00072
743.2	-0.0079	0.02301	-0.01309	0.00992
744.2	-0.00847	0.0229	-0.01907	0.00383
745.2	-0.00789	0.02255	-0.02661	-0.00406
746.1	-0.0061	0.02217	-0.01639	0.00578
747.1	-0.00532	0.02249	-0.01362	0.00887
748.1	-0.00598	0.02334	-0.01681	0.00653
749	-0.00745	0.02299	-0.01933	0.00366
750	-0.00649	0.02272	-0.01869	0.00403
751.3	-0.0059	0.02302	-0.01599	0.00703
752.2	-0.00611	0.02343	-0.01495	0.00848
753.2	-0.00781	0.02341	-0.01206	0.01135
754.2	-0.00898	0.02327	-0.01905	0.00422
755.1	-0.00703	0.02263	-0.02744	-0.00481
756.1	-0.0066	0.02291	-0.02505	-0.00214
757.1	-0.00788	0.02298	-0.01653	0.00645
758	-0.00902	0.02221	-0.01968	0.00253
759	-0.00829	0.02112	-0.01745	0.00367
760.3	-0.00663	0.02058	-0.01474	0.00584
761.2	-0.00532	0.01829	-0.02042	-0.00213
762.2	-0.00672	0.017	-0.01207	0.00493
763.1	-0.00865	0.01765	-0.01949	-0.00184
764.1	-0.00911	0.01958	-0.01947	0.00011
765.1	-0.00618	0.02119	-0.02313	-0.00194
766	-0.00682	0.0227	-0.02388	-0.00118
767	-0.00928	0.02295	-0.01696	0.00599
768.2	-0.00862	0.0228	-0.01474	0.00806
769.2	-0.0075	0.02345	-0.02547	-0.00202
770.2	-0.00613	0.02465	-0.01911	0.00554
771.1	-0.00764	0.0247	-0.01837	0.00633
772.1	-0.0083	0.0248	-0.02715	-0.00235
773	-0.00732	0.02484	-0.02251	0.00233
774	-0.00521	0.02527	-0.02398	0.00129
775.2	-0.00549	0.02529	-0.01205	0.01324
776.2	-0.00618	0.02615	-0.02698	-0.00083
777.2	-0.00867	0.0251	-0.01749	0.00761
778.1	-0.00825	0.02444	-0.02436	8e-05
779.1	-0.00536	0.02448	-0.02115	0.00333
780	-0.00507	0.02525	-0.02198	0.00327
781	-0.00774	0.0248	-0.01284	0.01196
782.2	-0.00914	0.02451	-0.01903	0.00548
783.2	-0.00842	0.02368	-0.02605	-0.00237
784.1	-0.00684	0.02404	-0.02299	0.00105
785.1	-0.00682	0.0241	-0.02075	0.00335
786	-0.00691	0.02313	-0.02484	-0.00171
787	-0.00828	0.02275	-0.01531	0.00744
788.2	-0.00635	0.02268	-0.02582	-0.00314
789.2	-0.00503	0.02302	-0.01917	0.00385
790.1	-0.0063	0.0244	-0.01687	0.00753
791.1	-0.00928	0.02357	-0.01889	0.00468
792	-0.00869	0.02405	-0.02812	-0.00407
793	-0.00837	0.02382	-0.01343	0.01039
794.2	-0.00566	0.02315	-0.02566	-0.00251
795.2	-0.00605	0.02336	-0.02113	0.00223
796.1	-0.00772	0.02407	-0.01989	0.00418
797	-0.00908	0.024	-0.02171	0.00229
798	-0.0079	0.02342	-0.02276	0.00066
799.2	-0.00729	0.02346	-0.0209	0.00256
800.2	-0.0064	0.02488	-0.02646	-0.00158
801.1	-0.00708	0.02425	-0.02203	0.00222
802.1	-0.00856	0.0242	-0.02835	-0.00415
803	-0.00751	0.02359	-0.0259	-0.00231
804.3	-0.00642	0.02353	-0.01262	0.01091
805.2	-0.00653	0.02389	-0.02074	0.00315
806.1	-0.00876	0.02405	-0.02015	0.0039
807.1	-0.01057	0.02345	-0.01188	0.01157
808	-0.00938	0.02359	-0.02537	-0.00178
809.3	-0.00692	0.02306	-0.02521	-0.00215
810.2	-0.00734	0.02325	-0.01649	0.00676
811.1	-0.00865	0.02354	-0.03306	-0.00952
812.1	-0.00991	0.02273	-0.02732	-0.00459
813	-0.0105	0.02268	-0.03057	-0.00789
814.2	-0.01001	0.02232	-0.03146	-0.00914
815.2	-0.00818	0.02184	-0.02668	-0.00484
816.1	-0.00896	0.02095	-0.02647	-0.00552
817	-0.01058	0.01969	-0.02562	-0.00593
818	-0.01124	0.01694	-0.02704	-0.0101
819.2	-0.0091	0.01241	-0.02376	-0.01135
820.1	-0.00616	0.00602	-0.01614	-0.01012
821.1	-0.00817	0.00279	-0.01549	-0.0127
822	-0.01315	0.00267	-0.01868	-0.01601
823.2	-0.01867	0.00663	-0.02688	-0.02025
824.2	-0.01544	0.00923	-0.02017	-0.01094
825.1	-0.0098	0.00945	-0.02447	-0.01502
826	-0.00921	0.00888	-0.01891	-0.01003
827	-0.01216	0.01044	-0.02293	-0.01249
828.2	-0.01611	0.01532	-0.02709	-0.01177
829.1	-0.015	0.01758	-0.02781	-0.01023
830	-0.01368	0.01769	-0.03157	-0.01388
831	-0.01087	0.01658	-0.03159	-0.01501
832.2	-0.00873	0.01234	-0.01483	-0.00249
833.1	-0.00994	0.01217	-0.02781	-0.01564
834.1	-0.01389	0.01375	-0.0199	-0.00615
835	-0.01451	0.01715	-0.02065	-0.0035
836.2	-0.01045	0.02037	-0.02193	-0.00156
837.1	-0.00821	0.02191	-0.02266	-0.00075
838	-0.00786	0.02044	-0.02748	-0.00704
839	-0.00862	0.01768	-0.02349	-0.00581
840.2	-0.01292	0.01973	-0.02114	-0.00141
841.1	-0.01172	0.02218	-0.02979	-0.00761
842	-0.01065	0.02355	-0.01507	0.00848
843	-0.00658	0.02435	-0.02609	-0.00174
844.2	-0.01088	0.02615	-0.02412	0.00203
845.1	-0.01112	0.02528	-0.01803	0.00725
846	-0.01077	0.02488	-0.02026	0.00462
847.2	-0.00834	0.0254	-0.02746	-0.00206
848.2	-0.00732	0.02545	-0.00952	0.01593
849.1	-0.00655	0.02714	-0.02747	-0.00033
850	-0.00856	0.02626	-0.01835	0.00791
851.2	-0.01102	0.02474	-0.01527	0.00947
852.1	-0.01206	0.02445	-0.02577	-0.00132
853	-0.00835	0.02433	-0.02447	-0.00014
854.2	-0.00577	0.02543	-0.02841	-0.00298
855.2	-0.00514	0.02488	-0.02969	-0.00481
856.1	-0.00679	0.02485	-0.00705	0.0178
857	-0.0087	0.0245	-0.01219	0.01231
858.2	-0.00801	0.02444	-0.02879	-0.00435
859.1	-0.00983	0.02524	-0.0192	0.00604
860	-0.00802	0.02271	-0.03038	-0.00767
861.2	-0.00497	0.02355	-0.01746	0.00609
862.1	-0.00774	0.02421	-0.02109	0.00312
863	-0.00994	0.02252	-0.02018	0.00234
864	-0.00874	0.02129	-0.00892	0.01237
865.2	-0.00986	0.02079	-0.01406	0.00673
866.1	-0.00567	0.02231	-0.01535	0.00696
867	-0.00793	0.02219	-0.01813	0.00406
868.2	-0.00973	0.02192	-0.0227	-0.00078
869.1	-0.01141	0.0223	-0.01775	0.00455
870	-0.00955	0.01885	-0.00982	0.00903
871.2	-0.01232	0.01994	-0.0164	0.00354
872.1	-0.01169	0.01873	-0.02562	-0.00689
873	-0.00736	0.02029	-0.04195	-0.02166
874.2	-0.01273	0.01721	-0.03116	-0.01395
875.1	-0.01246	0.01666	-0.03034	-0.01368
876	-0.0111	0.01484	-0.01617	-0.00133
877.2	-0.01208	0.01045	-0.00504	0.00541
878.1	-0.01445	0.0073	0.02537	0.03267
879	-0.01231	0.00389	-0.00305	0.00084
880.2	-0.01546	0.00196	-0.0107	-0.00874
881.1	-0.01457	0.00124	0.00111	0.00235
882	-0.01547	0.000858	-0.02991	-0.0290517
883.2	-0.0127	0.00675	-0.04522	-0.03847
884.1	-0.01424	0.00968	-0.02103	-0.01135
885	-0.01552	0.0129	-0.0195	-0.0066
886.2	-0.01787	0.01633	-0.02091	-0.00458
887.1	-0.01143	0.00966	0.06929	0.07895
888	0.01022	0.01323	-0.009	0.00423
889.2	-0.02306	0.02486	0.02025	0.04511
890.1	-0.00475	0.01014	-0.0049	0.00524
891	-0.01366	0.01186	0.03556	0.04742
892.1	0.0059	0.00654	-0.02894	-0.0224
893	0.00316	0.00577	-0.0142	-0.00843
894.2	0.01095	0.00873	0.02452	0.03325
895.1	-0.00519	0.01407	0.05408	0.06815
896	0.01261	0.000669	0.10853	0.109199

## Sheet: Fig3g
sedimentation coefficient /S	c(s) 630 nm	c(s) 670 nm	c(s) 340 nm
0.1	0	0	0
0.25025	0	0	0
0.4005	0.00037809	0.000315142	0.00183
0.55075	0.000266119	6.37902e-05	0.00662
0.701	0.0038	0.00193	0.03993
0.85126	0.3054	0.1172	0.7418
1.00151	0.56408	0.12683	1.20964
1.15176	0.0654	0.02171	0.26244
1.30201	0.03329	0.01286	0.1431
1.45226	0.06769	0.01379	0.19329
1.60251	0.05633	0.00437	0.18703
1.75276	0.00573	0.000170083	0.0417
1.90301	9.68474e-05	1.39119e-06	0.00172
2.05327	6.27376e-07	9.07125e-09	2.82335e-05
2.20352	2.52901e-09	1.1482e-10	3.69548e-07
2.35377	8.22873e-12	3.49225e-12	5.25361e-09
2.50402	3.0529e-14	2.33854e-13	9.21053e-11
2.65427	2.73249e-14	4.70311e-14	2.03929e-12
2.80452	1.8831e-14	1.08676e-14	5.81399e-14
2.95477	2.17841e-14	3.61035e-14	4.07783e-14
3.10502	4.23297e-14	1.1749e-14	3.68437e-14
3.25528	1.16562e-14	4.99674e-14	4.99806e-14
3.40553	4.23602e-14	3.00161e-14	1.10048e-14
3.55578	1.9759e-14	2.54343e-14	3.54658e-14
3.70603	1.11877e-14	2.86787e-14	1.46246e-14
3.85628	8.06393e-15	3.72713e-14	7.09849e-15
4.00653	7.14863e-15	4.95404e-14	4.53785e-14
4.15678	7.18687e-15	6.41385e-14	3.15763e-14
4.30703	7.54109e-15	8.12888e-15	2.32095e-14
4.45729	8.18329e-15	1.12077e-14	1.81486e-14
4.60754	9.46594e-15	1.60651e-14	1.58804e-14
4.75779	1.21848e-14	2.45062e-14	1.65342e-14
4.90804	1.76093e-14	3.94378e-14	2.05773e-14
5.05829	2.76494e-14	6.43274e-14	2.87756e-14
5.20854	4.47709e-14	1.01841e-14	4.17109e-14
5.35879	7.15475e-15	1.85732e-14	5.91271e-14
5.50905	1.27759e-14	3.18947e-14	8.4054e-15
5.6593	2.15111e-14	5.32393e-14	1.20232e-14
5.80955	3.46833e-14	8.93934e-14	1.69218e-14
5.9598	5.40743e-14	1.85987e-13	2.38676e-14
6.11005	8.23882e-15	3.86314e-13	3.48055e-14
6.2603	1.40144e-14	7.83578e-13	5.14222e-14
6.41055	2.24126e-14	1.51528e-12	7.6099e-15
6.5608	3.36354e-14	2.80558e-12	1.2547e-14
6.71106	4.86963e-14	4.97862e-12	2.01614e-14
6.86131	6.85412e-15	8.59084e-12	3.14042e-14
7.01156	1.11069e-14	1.42836e-11	4.79239e-14
7.16181	1.74078e-14	2.31994e-11	7.04977e-15
7.31206	2.72183e-14	3.62482e-11	1.17151e-14
7.46231	4.16201e-14	5.60044e-11	1.82193e-14
7.61256	6.21997e-14	8.69286e-11	2.77448e-14
7.76281	9.20922e-15	1.35222e-10	4.17801e-14
7.91306	1.59778e-14	2.1509e-10	6.07831e-14
8.06332	2.62296e-14	3.51516e-10	1.43745e-14
8.21357	4.19013e-14	5.74381e-10	2.47322e-14
8.36382	6.45037e-14	9.40076e-10	4.06174e-14
8.51407	1.0068e-14	1.53593e-09	6.65312e-14
8.66432	1.95101e-14	2.36215e-09	6.75454e-14
8.81457	3.70156e-14	3.56634e-09	1.05872e-13
8.96482	6.5601e-14	5.317e-09	1.69961e-13
9.11507	2.65664e-14	8.12339e-09	2.72786e-13
9.26533	5.2894e-14	1.20069e-08	4.69999e-13
9.41558	9.76719e-14	1.80783e-08	6.9427e-13
9.56583	1.78936e-13	2.73597e-08	1.04706e-12
9.71608	3.15366e-13	4.36978e-08	1.56289e-12
9.86633	5.94508e-13	6.31535e-08	2.88971e-12
10.0166	1.10156e-12	9.17348e-08	3.62384e-12
10.1668	2.0038e-12	1.30342e-07	4.95977e-12
10.3171	3.02035e-12	1.7699e-07	7.00296e-12
10.4673	5.48542e-12	2.4897e-07	9.8e-12
10.6176	8.93111e-12	2.80164e-07	2.13561e-11
10.7678	1.32179e-11	3.04619e-07	2.15179e-11
10.9181	1.82523e-11	3.20964e-07	2.41912e-11
11.0683	2.41851e-11	3.31492e-07	2.94036e-11
11.2186	2.49749e-11	3.39993e-07	3.76868e-11
11.3688	3.6276e-11	4.25838e-07	5.01868e-11
11.5191	5.09527e-11	4.03975e-07	6.85265e-11
11.6693	6.96118e-11	4.03006e-07	1.54025e-10
11.8196	9.33617e-11	4.20125e-07	1.63121e-10
11.9698	1.23897e-10	4.52693e-07	1.91877e-10
12.1201	1.63721e-10	4.99253e-07	2.41016e-10
12.2704	1.52451e-10	5.59338e-07	3.13012e-10
12.4206	2.26133e-10	9.91312e-07	4.13369e-10
12.5709	3.3633e-10	9.67782e-07	5.51507e-10
12.7211	4.90297e-10	9.59291e-07	2.36289e-09
12.8714	6.95512e-10	9.77383e-07	2.06736e-09
13.0216	9.60816e-10	1.02473e-06	1.96498e-09
13.1719	1.29552e-09	1.09394e-06	2.05843e-09
13.3221	1.70776e-09	1.17347e-06	2.34172e-09
13.4724	2.2044e-09	1.25503e-06	2.80727e-09
13.6226	1.98738e-09	1.33997e-06	3.45729e-09
13.7729	2.55004e-09	2.57739e-06	4.32399e-09
13.9231	3.42073e-09	2.51094e-06	5.48305e-09
14.0734	4.64068e-09	2.49333e-06	4.23799e-08
14.2236	6.23125e-09	2.55219e-06	3.77872e-08
14.3739	8.20081e-09	2.72247e-06	3.38747e-08
14.5241	1.05661e-08	3.03653e-06	3.12296e-08
14.6744	1.33663e-08	3.51537e-06	3.03802e-08
14.8246	1.66515e-08	4.16031e-06	3.15882e-08
14.9749	2.04935e-08	4.9516e-06	3.48504e-08
15.1251	2.49675e-08	5.85606e-06	4.00214e-08
15.2754	2.64504e-08	6.83619e-06	4.68749e-08
15.4256	2.72026e-08	7.86675e-06	5.52431e-08
15.5759	3.06551e-08	1.83968e-05	6.51413e-08
15.7261	3.71515e-08	1.86807e-05	7.67541e-08
15.8764	4.71788e-08	1.87597e-05	7.3398e-07
16.0266	6.11058e-08	1.8549e-05	6.66375e-07
16.1769	7.90249e-08	1.81427e-05	6.02766e-07
16.3271	1.00906e-07	1.77638e-05	5.38716e-07
16.4774	1.2696e-07	1.76409e-05	4.78477e-07
16.6276	1.58099e-07	1.79302e-05	4.30014e-07
16.7779	1.96247e-07	1.87008e-05	4.00908e-07
16.9281	2.44399e-07	1.99497e-05	3.94761e-07
17.0784	3.06344e-07	2.16382e-05	4.11455e-07
17.2286	3.86065e-07	2.36957e-05	4.4828e-07
17.3789	4.87062e-07	2.59972e-05	4.99416e-07
17.5292	1.40072e-06	2.83556e-05	5.5956e-07
17.6794	1.21563e-06	8.69254e-05	6.24756e-07
17.8297	1.10385e-06	7.78944e-05	6.94251e-07
17.9799	1.05406e-06	7.09935e-05	7.71092e-07
18.1302	1.0624e-06	6.585e-05	1.15216e-05
18.2804	1.13088e-06	6.2114e-05	1.00483e-05
18.4306	1.26675e-06	5.94804e-05	9.12565e-06
18.5809	1.47676e-06	5.76428e-05	8.5947e-06
18.7312	1.76921e-06	5.64139e-05	8.3212e-06
18.8814	2.14508e-06	5.57104e-05	8.17878e-06
19.0317	2.6028e-06	5.55288e-05	8.04716e-06
19.1819	3.13448e-06	5.5954e-05	7.84579e-06
19.3322	3.7335e-06	5.70632e-05	7.55025e-06
19.4824	4.39605e-06	5.89429e-05	7.20672e-06
19.6327	5.12355e-06	6.15877e-05	6.91678e-06
19.7829	5.92594e-06	6.48972e-05	6.7584e-06
19.9332	6.81476e-06	6.86985e-05	6.78519e-06
20.0834	7.80469e-06	7.28151e-05	7.00547e-06
20.2337	8.92033e-06	7.71881e-05	7.3903e-06
20.3839	0.000137636	8.19637e-05	7.91688e-06
20.5342	0.000113922	8.7453e-05	8.56908e-06
20.6844	9.50513e-05	0.000653743	9.35867e-06
20.8347	8.03014e-05	0.000580794	1.03111e-05
20.9849	6.90476e-05	0.000525604	1.14488e-05
21.1352	6.0661e-05	0.000483932	0.000406403
21.2854	5.45306e-05	0.000451425	0.000341692
21.4357	5.00998e-05	0.000424249	0.000291586
21.5859	4.69591e-05	0.000400281	0.000251911
21.7362	4.48553e-05	0.000378817	0.000219922
21.8864	4.37009e-05	0.000360123	0.000193757
22.0367	4.35016e-05	0.000344219	0.000172344
22.1869	4.42651e-05	0.000330388	0.000154853
22.3372	4.59411e-05	0.000317424	0.000140661
22.4874	4.83872e-05	0.000304176	0.000129299
22.6377	5.13749e-05	0.000290074	0.000120406
22.7879	5.46291e-05	0.000275212	0.00011362
22.9382	5.78919e-05	0.000260093	0.000108482
23.0884	6.09833e-05	0.000245263	0.000104415
23.2387	6.384e-05	0.00023117	0.00010081
23.3889	6.65212e-05	0.000218192	9.72021e-05
23.5392	6.91919e-05	0.000206757	9.34532e-05
23.6895	7.20917e-05	0.000197331	8.98377e-05
23.8397	7.55035e-05	0.000190351	8.69506e-05
23.99	7.97246e-05	0.000186145	8.5468e-05
24.1402	8.5051e-05	0.000184888	8.59051e-05
24.2904	9.1764e-05	0.000186616	8.85149e-05
24.4407	0.000100126	0.000191238	9.31589e-05
24.5909	0.00453	0.000198557	9.957e-05
24.7412	0.00388	0.000208373	0.000107433
24.8915	0.00337	0.00424	0.000116306
25.0417	0.00298	0.0038	0.000125995
25.192	0.00268	0.00347	0.00013636
25.3422	0.00246	0.00323	0.00014743
25.4925	0.00228	0.00304	0.0105
25.6427	0.00214	0.00289	0.00952
25.793	0.00201	0.00275	0.00863
25.9432	0.00188	0.00262	0.00782
26.0935	0.00175	0.00248	0.0071
26.2437	0.00163	0.00235	0.00645
26.394	0.0015	0.00223	0.00588
26.5442	0.00139	0.00212	0.0054
26.6945	0.00129	0.00203	0.00499
26.8447	0.00122	0.00196	0.00467
26.995	0.00116	0.00191	0.00441
27.1452	0.00112	0.00188	0.0042
27.2955	0.0011	0.00185	0.00402
27.4457	0.00109	0.00182	0.00388
27.596	0.00108	0.0018	0.00377
27.7462	0.00109	0.00179	0.00367
27.8965	0.0011	0.00179	0.0036
28.0467
28.197
28.3472
28.4975
28.6477
28.798
28.9482
29.0985
29.2487
29.399
29.5493
29.6995
29.8498
30

## Sheet: Fig3h
wavelenth /nm	Abs monomer [S]: 0.32-1.2	Abs dimer [S]: 1.2-2.2
189	-0.0577	0.02757
190.2	0.10081	0.00485
191	0.10992	0.01535
192.1	0.0436	0.00798
193.3	0.32349	0.0052
194.1	-0.12145	0.0034
195.2	0.24752	-0.000806561
196	0.20853	-0.00256
197.2	0.16087	0.01888
198	0.48587	0.11408
199.1	0.31975	0.1567
200.3	0.1148	0.18817
201.1	0.27198	0.14681
202.2	0.42899	0.14866
203	0.25825	0.15929
204.2	0.06679	0.10259
205.3	-0.15502	0.14004
206.1	0.44771	0.10913
207.3	0.41156	0.14668
208	0.30421	0.12635
209.2	-0.03619	0.17285
210	-0.31231	0.15991
211.1	0.27174	0.14462
212.3	0.39362	0.1336
213	0.40321	0.12866
214.2	0.35797	0.17979
215	-0.00302	0.23864
216.1	0.31754	0.15159
217.3	0.42604	0.15183
218.1	0.61362	0.18122
219.2	-0.32771	0.22336
220	0.29421	0.17334
221.2	-0.05083	0.21736
222.3	0.23783	0.23838
223.1	0.02357	0.21931
224.2	0.4697	0.22602
225	0.69678	0.18602
226.2	0.5692	0.19795
227.3	0.66645	0.14445
228.1	0.5095	0.16896
229.2	0.09806	0.14526
230	0.58732	0.19248
231.2	-0.48023	0.20908
232.3	0.95207	0.17734
233.1	0.71736	0.19859
234.2	0.85389	0.16995
235	0.94778	0.22097
236.2	0.71283	0.15956
237.3	1.01705	0.21116
238.1	0.94638	0.2688
239.2	1.04912	0.3328
240	0.89629	0.30606
241.1	0.97129	0.31828
242.3	0.92847	0.33504
243.1	1.01558	0.33827
244.2	0.9121	0.35805
245	0.80063	0.36033
246.1	0.79849	0.28052
247.3	0.81897	0.35782
248	0.73886	0.3139
249.2	0.82678	0.36583
250	0.82242	0.30699
251.1	0.69114	0.30734
252.3	0.94843	0.30079
253	0.92632	0.30319
254.2	0.84608	0.29689
255.3	0.93005	0.36646
256.1	0.94866	0.3727
257.2	0.93007	0.36543
258	1.03626	0.32346
259.1	1.12533	0.24976
260.3	0.98326	0.27703
261.1	0.89717	0.2132
262.2	0.84776	0.25059
263	1.19435	0.27179
264.1	0.92765	0.22433
265.2	0.68367	0.22532
266	0.80941	0.19967
267.2	0.73268	0.21068
268.3	0.83323	0.2931
269.1	0.85175	0.23683
270.2	0.64876	0.2398
271	0.73628	0.1809
272.1	0.72289	0.19495
273.2	0.65535	0.24621
274	0.72223	0.23814
275.2	0.75223	0.21489
276.3	0.89562	0.24908
277.1	0.89048	0.1789
278.2	1.02655	0.30088
279	0.91027	0.26818
280.1	0.89969	0.25391
281.2	1.062	0.29792
282	1.08802	0.33966
283.1	1.00129	0.36219
284.3	1.01155	0.43562
285	1.03131	0.46656
286.2	1.01827	0.45906
287.3	0.92087	0.47417
288.1	0.91376	0.44309
289.2	0.79606	0.42148
290	0.7592	0.3806
291.1	0.68823	0.36327
292.2	0.61573	0.34806
293	0.59181	0.33344
294.1	0.57495	0.31315
295.3	0.55285	0.2965
296	0.55592	0.29566
297.2	0.43235	0.28295
298.3	0.45303	0.27378
299.1	0.43818	0.27375
300.2	0.43552	0.26506
301.3	0.45224	0.26176
302.1	0.42128	0.25488
303.2	0.46245	0.25993
304	0.41469	0.25175
305.1	0.40631	0.26339
306.2	0.43831	0.26309
307	0.43107	0.25966
308.1	0.44902	0.26738
309.2	0.43122	0.27191
310	0.47006	0.27041
311.1	0.45022	0.27244
312.3	0.44731	0.28103
313	0.41709	0.28638
314.1	0.41953	0.28432
315.3	0.42131	0.285
316	0.42407	0.28272
317.2	0.49587	0.29683
318.3	0.51008	0.30089
319	0.53199	0.29669
320.2	0.47483	0.29611
321.3	0.50121	0.30857
322	0.50265	0.31443
323.2	0.51034	0.31266
324.3	0.46938	0.32171
325.1	0.49603	0.31616
326.2	0.46441	0.31652
327.3	0.50794	0.32383
328.1	0.52776	0.32461
329.2	0.49551	0.32808
330.3	0.46435	0.3288
331.1	0.49988	0.33048
332.2	0.52899	0.33129
333.3	0.55776	0.3316
334.1	0.50107	0.33459
335.2	0.47016	0.33393
336.3	0.50731	0.33022
337.1	0.5036	0.32416
338.2	0.51293	0.3245
339.3	0.47474	0.32843
340	0.43065	0.32353
341.2	0.51715	0.31905
342.3	0.4799	0.31535
343	0.47336	0.3082
344.2	0.44475	0.31804
345.3	0.47179	0.31133
346	0.4828	0.30725
347.1	0.43469	0.3176
348.3	0.46181	0.3044
349	0.45154	0.30394
350.1	0.46855	0.30535
351.3	0.42396	0.30803
352	0.40981	0.30488
353.1	0.47402	0.30851
354.2	0.4413	0.30247
355	0.44739	0.30211
356.1	0.43381	0.31181
357.2	0.43416	0.30394
358	0.4573	0.30427
359.1	0.45911	0.30534
360.2	0.45662	0.309
361.3	0.39916	0.31294
362.1	0.42357	0.3147
363.2	0.46104	0.31313
364.3	0.44406	0.30747
365	0.43986	0.31591
366.1	0.46269	0.31084
367.3	0.44959	0.31922
368	0.48462	0.31714
369.1	0.46769	0.32413
370.2	0.47731	0.32501
371	0.48508	0.33043
372.1	0.46667	0.32631
373.2	0.46664	0.33587
374.3	0.49649	0.33272
375	0.50764	0.33018
376.2	0.44432	0.34245
377.3	0.50421	0.34686
378	0.50179	0.35276
379.1	0.48212	0.35556
380.2	0.51245	0.36165
381	0.5398	0.3601
382.1	0.53231	0.36172
383.2	0.51951	0.36689
384.3	0.54276	0.36799
385	0.49929	0.37492
386.1	0.53457	0.37497
387.2	0.56319	0.37942
388	0.55196	0.38401
389.1	0.55427	0.39843
390.2	0.57425	0.39122
391.3	0.60585	0.38242
392	0.58559	0.39176
393.1	0.54396	0.39945
394.3	0.58566	0.39371
395	0.55642	0.40242
396.1	0.54836	0.39817
397.2	0.57269	0.40508
398.3	0.59457	0.41435
399	0.55359	0.4215
400.1	0.63273	0.42349
401.2	0.62433	0.42497
402	0.61928	0.4384
403.1	0.64501	0.44355
404.2	0.63205	0.4495
405.3	0.6764	0.45153
406	0.66997	0.47177
407.1	0.66786	0.47161
408.2	0.71241	0.48196
409	0.75067	0.49224
410.1	0.73093	0.48177
411.2	0.7704	0.50654
412.3	0.78004	0.52326
413	0.80317	0.51563
414.1	0.8071	0.52446
415.2	0.85298	0.54119
416.3	0.84947	0.55342
417	0.89427	0.58025
418.1	0.89364	0.56149
419.2	0.93832	0.52967
420.3	0.97128	0.52432
421	0.88439	0.56343
422.1	0.94026	0.51435
423.2	0.97599	0.52594
424	0.95975	0.55969
425.1	0.94454	0.44999
426.1	1.00053	0.45099
427.2	0.99876	0.37166
428	1.00772	0.3587
429.1	0.99751	0.35097
430.2	1.024	0.31875
431.3	1.03198	0.28925
432	1.03808	0.25462
433.1	0.97323	0.31056
434.2	1.0127	0.2216
435.3	0.9522	0.24306
436	0.94231	0.22134
437.1	0.95712	0.17774
438.2	0.9122	0.20702
439.3	0.97509	0.20039
440	1.04263	0.18804
441.1	0.96848	0.2051
442.2	1.00914	0.23278
443.3	1.04324	0.25139
444	0.98503	0.24006
445.1	0.9147	0.30456
446.2	0.97111	0.28051
447.2	0.92181	0.32709
448	0.92579	0.36092
449.1	0.90361	0.36829
450.1	0.87129	0.4092
451.2	0.82684	0.41988
452	0.80615	0.42236
453	0.77223	0.43315
454.1	0.68557	0.43561
455.2	0.64333	0.42599
456.3	0.61354	0.40118
457	0.59447	0.38713
458.1	0.53193	0.36171
459.2	0.49297	0.3323
460.3	0.4268	0.30158
461	0.42476	0.28642
462.1	0.3876	0.26095
463.2	0.3478	0.23684
464.2	0.30495	0.21911
465	0.30481	0.20674
466	0.27142	0.19066
467.1	0.2488	0.17666
468.2	0.2531	0.15982
469.3	0.21911	0.1501
470	0.21378	0.14076
471.1	0.21263	0.13098
472.2	0.18176	0.12367
473.2	0.18369	0.11767
474	0.18111	0.11127
475	0.15172	0.1053
476.1	0.13865	0.09883
477.2	0.14912	0.09339
478.3	0.14749	0.08763
479	0.1325	0.08132
480.1	0.12862	0.05844
481.1	0.11672	0.04596
482.2	0.12911	0.05422
483.3	0.11914	0.05582
484	0.1123	0.04967
485.1	0.12083	0.04671
486.2	0.11468	0.05355
487.2	0.09772	0.05257
488.3	0.10635	0.04325
489	0.10238	0.04403
490.1	0.10808	0.05041
491.2	0.10416	0.05048
492.2	0.08228	0.04937
493.3	0.09508	0.04756
494	0.09504	0.04539
495.1	0.08769	0.04429
496.2	0.09273	0.04289
497.2	0.08334	0.04259
498.3	0.08854	0.04022
499	0.08942	0.03937
500.1	0.09062	0.03827
501.1	0.09252	0.03669
502.2	0.07473	0.03588
503.3	0.08329	0.03443
504	0.07581	0.03376
505.1	0.07418	0.03312
506.1	0.07748	0.03169
507.2	0.08325	0.03024
508.3	0.07143	0.03098
509	0.0683	0.03079
510	0.06955	0.02914
511.1	0.06695	0.02863
512.2	0.0696	0.02923
513.2	0.08456	0.02733
514.3	0.0777	0.02576
515	0.06552	0.02619
516.1	0.07268	0.02579
517.1	0.0649	0.02608
518.2	0.07853	0.02611
519.3	0.06578	0.02667
520	0.07026	0.02714
521	0.07092	0.02716
522.1	0.07377	0.02505
523.1	0.08076	0.02342
524.2	0.06932	0.01651
525.3	0.0668	0.00259
526	0.0666	0.00304
527	0.07468	0.01613
528.1	0.07878	0.02664
529.2	0.06526	0.02763
530.2	0.08214	0.02447
531.3	0.06989	0.02824
532	0.07674	0.03252
533	0.08603	0.03363
534.1	0.07436	0.03525
535.1	0.07809	0.03587
536.2	0.07818	0.0361
537.3	0.08106	0.03265
538	0.07805	0.02746
539	0.07736	0.02682
540.1	0.07781	0.03289
541.1	0.08148	0.03575
542.2	0.08231	0.0364
543.2	0.0832	0.03684
544.3	0.07392	0.03599
545	0.06158	0.03706
546	0.08506	0.03677
547.1	0.06684	0.03875
548.1	0.06938	0.03857
549.2	0.08016	0.03861
550.2	0.08406	0.03724
551.3	0.08524	0.0384
552	0.08667	0.03895
553	0.08155	0.0409
554.1	0.09081	0.04137
555.1	0.08864	0.04121
556.2	0.08539	0.04186
557.2	0.09086	0.04183
558.3	0.09609	0.04187
559	0.08972	0.0427
560	0.09358	0.04326
561.1	0.09429	0.04453
562.1	0.09457	0.04557
563.2	0.10985	0.04487
564.2	0.10746	0.04614
565.3	0.0929	0.04898
566.3	0.09248	0.05085
567	0.09536	0.05099
568	0.09655	0.05296
569.1	0.1115	0.05385
570.1	0.09809	0.05481
571.2	0.11178	0.05912
572.2	0.10106	0.05898
573.2	0.12416	0.0604
574.3	0.11268	0.0601
575	0.11553	0.06123
576	0.12449	0.06387
577.1	0.10998	0.06298
578.1	0.12273	0.06079
579.1	0.11074	0.06082
580.2	0.11047	0.05907
581.2	0.12044	0.05663
582.3	0.10751	0.0556
583	0.11995	0.05324
584	0.09556	0.05249
585	0.09578	0.05072
586.1	0.08751	0.04719
587.1	0.09245	0.04456
588.1	0.09431	0.04297
589.2	0.08959	0.04065
590.2	0.0953	0.03802
591.2	0.07981	0.03722
592.3	0.07741	0.03752
593	0.08088	0.03566
594	0.07897	0.03514
595	0.07679	0.03561
596.1	0.08338	0.03538
597.1	0.0688	0.03811
598.1	0.08254	0.03724
599.2	0.06845	0.03846
600.2	0.07221	0.03915
601.2	0.07604	0.0384
602.3	0.09095	0.03854
603.3	0.08804	0.04079
604	0.09901	0.04205
605	0.07474	0.04205
606	0.09433	0.04238
607.1	0.10371	0.0421
608.1	0.10185	0.04838
609.1	0.09284	0.05143
610.1	0.0912	0.05515
611.2	0.11506	0.05544
612.2	0.11323	0.06011
613.2	0.11958	0.06454
614.2	0.13845	0.06657
615.3	0.12587	0.06998
616.3	0.10741	0.07769
617	0.1426	0.08207
618	0.14631	0.08761
619	0.17743	0.09449
620	0.18609	0.09974
621.1	0.19132	0.10677
622.1	0.16336	0.11522
623.1	0.18557	0.12568
624.1	0.2201	0.12736
625.1	0.22598	0.13234
626.2	0.21962	0.13933
627.2	0.21881	0.13895
628.2	0.24363	0.14431
629.2	0.2459	0.14067
630.2	0.22986	0.13942
631.3	0.23756	0.13835
632.3	0.20542	0.13443
633	0.19342	0.13053
634	0.2019	0.12116
635	0.17698	0.11338
636	0.16551	0.10481
637	0.17879	0.09647
638	0.1574	0.09051
639.1	0.15555	0.08324
640.1	0.13376	0.07431
641.1	0.12453	0.06758
642.1	0.11867	0.06179
643.1	0.10498	0.05412
644.1	0.09635	0.04983
645.1	0.08839	0.04244
646.2	0.08962	0.03973
647.2	0.06553	0.03854
648.2	0.09588	0.03097
649.2	0.05809	0.02782
650.2	0.0908	0.02495
651.2	0.05775	0.02315
652.2	0.05461	0.0214
653.2	0.05548	0.02131
654.2	0.06752	0.01777
655.2	0.0457	0.01835
656.2	0.05381	0.0155
657.3	0.07279	0.01314
658.3	0.05157	0.01329
659.3	0.05387	0.01534
660.3	0.04102	0.01611
661.3	0.05738	0.01744
662	0.04595	0.01746
663	0.05747	0.01514
664	0.05994	0.01455
665	0.04873	0.01816
666	0.06019	0.01862
667	0.07424	0.01792
668	0.058	0.01616
669	0.0449	0.01706
670	0.06578	0.01684
671	0.06366	0.01459
672	0.04211	0.01459
673	0.07161	0.01177
674	0.04969	0.01102
675	0.02154	0.01264
676	0.05518	0.00866
677	0.04644	0.0061
678	0.0253	0.00539
679	0.03556	0.00235
680	0.04491	-0.00135
681	0.04235	-0.0019
682	0.02973	-0.00347
683	0.0483	-0.00282
684	0.02462	-0.00262
685	0.02361	-0.00672
686.3	0.00582	-0.00814
687.3	0.02028	-0.01108
688.3	0.0018	-0.0078
689.3	0.02452	-0.00943
690.3	-0.00828	-0.0111
691.2	0.01317	-0.01327
692.2	-0.00201	-0.01478
693.2	0.02342	-0.01489
694.2	0.01841	-0.01552
695.2	0.01564	-0.01672
696.2	0.00383	-0.01818
697.2	-0.00464	-0.01839
698.2	-0.00209	-0.01965
699.2	0.01853	-0.02214
700.2	0.02023	-0.02003
701.1	0.03639	-0.02204
702.1	0.02088	-0.01928
703.1	0.01747	-0.01785
704.1	0.02963	-0.01987
705.1	-0.01461	-0.02056
706.1	-0.000362	-0.02109
707.1	0.00585	-0.02086
708.1	-0.00131	-0.01945
709	-0.00885	-0.02066
710	0.03465	-0.02123
711	0.0046	-0.02338
712	0.026	-0.02098
713	-0.05072	-0.01988
714	0.01734	-0.02267
715.3	-0.02305	-0.0227
716.2	0.01679	-0.02218
717.2	0.00754	-0.02263
718.2	0.00557	-0.02222
719.2	0.0037	-0.02362
720.2	0.01544	-0.02389
721.1	0.03427	-0.02152
722.1	-0.00973	-0.02158
723.1	-0.06037	-0.019
724.1	0.0122	-0.02431
725.1	0.01384	-0.02164
726	0.02746	-0.02407
727	-0.03783	-0.01986
728	-0.00759	-0.02108
729	0.00944	-0.02165
730.3	0.00278	-0.02467
731.2	0.00361	-0.02545
732.2	-0.00527	-0.02394
733.2	0.00914	-0.02298
734.2	0.01408	-0.02465
735.1	0.01036	-0.0243
736.1	0.02876	-0.02201
737.1	-0.0061	-0.0235
738	-0.01644	-0.02451
739	-0.03692	-0.0211
740	0.01458	-0.02188
741	0.01358	-0.02403
742.2	-0.00168	-0.02297
743.2	-0.01612	-0.02023
744.2	-0.01135	-0.02408
745.2	0.03218	-0.02186
746.1	-0.01242	-0.02383
747.1	-0.02387	-0.02279
748.1	0.00778	-0.02619
749	-0.03289	-0.01821
750	0.02355	-0.02527
751.3	0.01354	-0.02545
752.2	0.00396	-0.02555
753.2	-0.00562	-0.02496
754.2	0.0309	-0.02158
755.1	0.00771	-0.02259
756.1	0.0176	-0.02217
757.1	0.0237	-0.01998
758	0.00717	-0.02015
759	0.00105	-0.02292
760.3	0.00191	-0.02239
761.2	0.01575	-0.02283
762.2	0.000334022	-0.02176
763.1	-0.03261	-0.02224
764.1	0.01023	-0.02625
765.1	0.01085	-0.02387
766	0.03057	-0.02512
767	-0.01192	-0.02336
768.2	-0.04005	-0.02604
769.2	-0.000996229	-0.02486
770.2	0.02163	-0.02254
771.1	-0.02538	-0.02205
772.1	0.01378	-0.02246
773	-0.03628	-0.01919
774	-0.000466565	-0.02264
775.2	-0.0038	-0.02284
776.2	0.0106	-0.02458
777.2	-0.02464	-0.01958
778.1	0.01599	-0.02111
779.1	0.00642	-0.02464
780	-0.03427	-0.02206
781	-0.01432	-0.0231
782.2	0.00549	-0.02452
783.2	0.00506	-0.02529
784.1	-0.01158	-0.02291
785.1	0.00254	-0.02667
786	-0.0215	-0.02073
787	-0.0177	-0.02058
788.2	-0.02419	-0.01977
789.2	0.00403	-0.02149
790.1	0.00277	-0.02258
791.1	-0.00993	-0.02446
792	-0.00181	-0.02618
793	-0.02799	-0.02336
794.2	-0.003	-0.02239
795.2	0.01078	-0.0241
796.1	0.02132	-0.02431
797	0.00392	-0.02354
798	0.0034	-0.02204
799.2	-0.01637	-0.02231
800.2	0.02747	-0.02377
801.1	-0.01454	-0.02089
802.1	0.03326	-0.02315
803	-0.01624	-0.02375
804.3	-0.02994	-0.02336
805.2	-0.01311	-0.0233
806.1	-0.03154	-0.02407
807.1	-0.01697	-0.02771
808	0.00501	-0.02883
809.3	-0.03229	-0.02545
810.2	-0.0267	-0.02229
811.1	0.00221	-0.02436
812.1	0.02433	-0.02337
813	0.0333	-0.02633
814.2	-0.02775	-0.02269
815.2	0.00108	-0.02832
816.1	-0.00771	-0.02421
817	-0.02778	-0.02468
818	-0.01251	-0.02636
819.2	0.01197	-0.0221
820.1	-0.02127	-0.01967
821.1	-0.01153	-0.02239
822	-0.00345	-0.02315
823.2	0.00778	-0.02602
824.2	0.00257	-0.02636
825.1	0.02164	-0.02381
826	-0.00781	-0.02309
827	0.00747	-0.02443
828.2	-0.00432	-0.02479
829.1	0.00693	-0.02362
830	-0.02492	-0.02401
831	-0.01803	-0.01987
832.2	-0.00388	-0.02097
833.1	0.03777	-0.02514
834.1	-0.02918	-0.02413
835	-0.04115	-0.02845
836.2	-0.0084	-0.02457
837.1	-0.03574	-0.02188
838	-0.00351	-0.02053
839	-0.00327	-0.02341
840.2	0.00312	-0.02322
841.1	0.02562	-0.02401
842	-0.00602	-0.02136
843	0.01742	-0.02563
844.2	-0.02718	-0.02822
845.1	-0.01017	-0.02568
846	0.03588	-0.02415
847.2	0.00735	-0.02395
848.2	0.01762	-0.02079
849.1	-0.01771	-0.02048
850	0.01181	-0.023
851.2	-0.02356	-0.02251
852.1	0.00129	-0.02982
853	0.04432	-0.02631
854.2	0.00277	-0.02438
855.2	0.00502	-0.01937
856.1	-0.00178	-0.01995
857	0.02083	-0.0209
858.2	-0.04041	-0.01932
859.1	-0.03537	-0.02023
860	-0.0076	-0.023
861.2	0.000722143	-0.02545
862.1	-0.05383	-0.02085
863	-0.01474	-0.02394
864	-0.07768	-0.02293
865.2	-0.01738	-0.02761
866.1	-0.05378	-0.01818
867	0.01369	-0.02242
868.2	0.04406	-0.02022
869.1	-0.07008	-0.01801
870	0.00453	-0.01795
871.2	-0.04833	-0.01861
872.1	-0.0033	-0.0195
873	-0.00157	-0.01944
874.2	-0.01849	-0.02307
875.1	-0.03889	-0.01352
876	0.03469	-0.02851
877.2	0.02097	-0.01873
878.1	0.03971	-0.01783
879	-0.06214	-0.01865
880.2	0.00867	-0.01586
881.1	-0.0285	-0.01518
882	-0.0226	-0.01907
883.2	0.06199	-0.0177
884.1	0.03985	-0.01307
885	0.04116	-0.01315
886.2	0.05302	0.000879023
887.1	-0.10487	-0.00482
888	0.04719	0.00219
889.2	0.03687	0.00195
890.1	-0.28811	-0.00399
891	-0.15485	-0.00233
892.1	0.04813	-0.00464
893	-0.05781	0.000418559
894.2	0.00385	-0.01052
895.1	0.07554	-0.00921
896	0.04394	-0.00117

[truncated: 17 more sheets: Fig4a-d, Fig6a, Fig6b, Fig6c, Fig6d, Fig6e, Fig6f, Fig8c, Fig9a, Fig9g, Fig10b, Fig12a-c, Fig13a-c, Fig14a-c, Fig15a, Fig21, Fig23c]
